# Supplementary material for: Prevalence of pulmonary tuberculosis among prison inmates: A cross-sectional survey at the Correctional and Detention Facility of Abidjan, Côte d'Ivoire
Source: PLoS One. 2017 Jul 31;12(7):e0181995. doi: 10.1371/journal.pone.0181995 (PMC5536365; doi:10.1371/journal.pone.0181995)
Supplement: S1 Dataset — (XLS) [file pone.0181995.s002.xls]

## Sheet: DATA
NUM_ETU	Detention_building	Floor	Num_cel	Length_cel	Width_cell	Surface_cel	nbr_occupant_cel	surface_prisoner	history_imprisonment	term_imprisonment	Age	Nationality	Education_level	Previous_residence	Marital status	nbre_daily_meals	Origin_food	History_TB	Year_history_TB	Smoking_status	HIV_upon_prison	Cough	Fever	Chest_pain	Lost_appetite	BMI	Cat_BMI	temp	cat_temp	score	radio_quality	Radio_decision	Radio_interpretation	AFB	Result_culture	Micro_culture	HIV_TESTING	HIV_RESULT	rifampicin	isoniazid	ethambutol	streptomycin	Susceptibility_testing	TB_DOC
BC0001	1	RDC	CELLULE 01	10.9	5.37	58.533	53	1.1044		36.6667	33	1	2	1	2	2	3	0		3	0	1	0	1	0	19.1	0	36	0	2	1	0		1	0	3	1	0						0
BC0002	1	1er etage	CELLULE 101	10.9	5.37	58.533	15	3.9022		41.6333	41	1	3	1	2	3	2	0		1	0	0	0	0	0	27	0	36	0	0	1	0		1	0	3	1	0						0
BC0003	1	RDC	CELLULE 01	10.9	5.37	58.533	52	1.12563		10.4333	52	2	2	1	2	2	3	0		3	0	0	0	0	1	20.2	0	36	0	1	1	0		0	0	0	1	0						0
BC0004	1	1er etage	CELLULE 101	10.9	5.37	58.533	15	3.9022		70.8667	33	1	3	1	1	2	2	1	2012	2	0	1	0	0	0	21	0	36	0	1	1	0		0	0	0	1	0						0
BC0005	1	RDC	CELLULE 01	10.9	5.37	58.533	55	1.06424		24.4333	36	1	2	1	1	1	1	0		3	2	0	1	1	1	19.8	0	37	0	3	1	0		0	0	0	1	0						0
BC0006	1	RDC	CELLULE 01	10.9	5.37	58.533	54	1.08394		5.36667	22	1	1	1	1	2	1	0		3	2	0	0	0	0	23.1	0	36	0	0	1	0		0	0	0	1	0						0
BC0007	1	RDC	CELLULE 01	10.9	5.37	58.533	55	1.06424		31.3	38	1	3	1	2	1	1	0		3	0	1	1	0	1	17.9	1	37	0	4	1	0		0	0	0	1	0						1
BC0008	1	RDC	CELLULE 01	10.9	5.37	58.533	53	1.1044		5.6	31	1	2	1	2	2	2	0		1	0	1	0	0	0	23.2	0	37	0	1	1	0		0	0	0	1	0						0
BC0009	1	RDC	CELLULE 01	10.9	5.37	58.533	55	1.06424		12.6333	27	1	2	1	1	1	2	0		1	2	0	0	0	0	20.5	0	36	0	0	1	0		0	0	0	1	0						0
BC0010	1	RDC	CELLULE 01	10.9	5.37	58.533	53	1.1044		10.2	36	1	2	1	1	2	1	0		3	0	1	0	0	0	20.3	0	36	0	1	1	0		0	0	0	1	0						0
BC0011	1	RDC	CELLULE 01	10.9	5.37	58.533	53	1.1044		14.2333	50	2	1	2	2	1	1	0		3	0	0	0	0	0	17	1	36	0	1	1	0		0	0	0	1	0						0
BC0012	1	RDC	CELLULE 01	10.9	5.37	58.533	53	1.1044		3.8	23	1	1	1	1	2	1	0		3	2	0	1	0	0	17	1	36	0	2	1	0		0	0	0	1	0						0
BC0013	1	1er etage	CELLULE 101	10.9	5.37	58.533	53	1.1044		29.1667	27	1	3	1	2	2	2	0		1	0	0	0	0	0	21	0	37	0	0	1	0		0	0	0	1	0						0
BC0014	1	RDC	CELLULE 01	10.9	5.37	58.533	53	1.1044		16.1333	54	2	3	1	2	1	1	0		1	0	0	0	0	0	21.5	0	36	0	0	1	0		0	0	0	1	0						0
BC0015	1	1er etage	CELLULE 101	10.9	5.37	58.533	15	3.9022		19.6	29	1	3	1	1	2	2	0		1	0	0	0	1	0	17.5	1	38	1	2	1	0		0	0	0	1	0						0
BC0016	1	RDC	CELLULE 01	10.9	5.37	58.533	53	1.1044		31.3667	37	1	3	1	1	1	1	0		3	2	0	0	0	0	22	0	35	0	0	1	0		0	0	0	1	0						0
BC0017	1	1er etage	CELLULE 101	10.9	5.37	58.533	15	3.9022		30.4	33	1	3	1	2	2	2	0		1	0	1	0	0	0	24.6	0	38	1	1	1	0		0	0	0	0							0
BC0018	1	RDC	CELLULE 01	10.9	5.37	58.533	53	1.1044		32.2	23	1	2	1	1	1	2	0		3	0	0	0	0	0	18	1	37	0	1	1	0		0	0	0	0							0
BC0019	1	1er etage	CELLULE 101	10.9	5.37	58.533	15	3.9022		27.0667	40	1	3	1	2	2	2	0		1	2	0	0	0	0	23.6	0	36	0	0	1	0		0	0	0	1	0						0
BC0020	1	RDC	CELLULE 01	10.9	5.37	58.533	53	1.1044		16.9333	24	1	3	1	1	1	1	0		1	0	0	0	0	0	22.1	0	37	0	0	1	0		0	0	0	1	0						0
BC0021	1	RDC	CELLULE 01	10.9	5.37	58.533	51	1.14771		7.7	35	1	1	2	1	1	1	0		3	2	0	1	1	1	19.8	0	36	0	3	1	0		0	0	0	1	0						0
BC0022	1	1er etage	CELLULE 101	10.9	5.37	58.533	14	4.18093		1.4	47	1	3	1	2	3	2	0		1	0	0	0	0	0	24.3	0	37	0	0	1	0		1	0	3	1	0						0
BC0023	1	RDC	CELLULE 01	10.9	5.37	58.533				5.6	16	1	1	1	1	1	2	0		3	2	0	0	0	0	21.8	0	37	0	0	1	0		0	0	0	1	0						0
BC0024	1	RDC	CELLULE 01	10.9	5.37	58.533	52	1.12563		18.9	35	1	3	1	2	1	2	0		3	0	1	0	0	1	18.5	1	37	0	3	1	0		0	0	0	1	0						0
BC0025	1	RDC	CELLULE 01	10.9	5.37	58.533	53	1.1044		14.3667	19	1	1	1	1	2	3	0		3	2	0	0	0	0	21.3	0	37	0	0	1	0		0	0	0	1	0						0
BC0026	1	RDC	CELLULE 01	10.9	5.37	58.533	52	1.12563		12.6667	31	2	1	1	1	1	2	0		3	2	0	0	0	0	24.2	0	36	0	0	1	0		0	0	0	0							0
BC0027	1	RDC	CELLULE 01	10.9	5.37	58.533	55	1.06424		26.7333	35	2	1	2	2	1	1	1	2005	3	2	0	0	1	0	21.9	0	36	0	1	1	0		0	0	0	1	0						0
BC0028	1	RDC	CELLULE 01	10.9	5.37	58.533	53	1.1044		29.5	26	1	1	1	1	1	1	0		3	0	1	1	1	0	20.4	0	37	0	3	1	0		0	0	0	1	0						0
BC0029	1	RDC	CELLULE 01	10.9	5.37	58.533	53	1.1044		26.2	37	2	1	2	2	1	1	0		3	0	1	1	0	0	19	0	37	0	2	1	0		0	0	0	1	0						0
BC0030	1	RDC	CELLULE 01	10.9	5.37	58.533	52	1.12563		32.7667	31	1	3	1	2	1	2	0		3	0	0	0	0	0	20	0	37	0	0	1	0		1	0	3	1	0						0
BC0031	1	RDC	CELLULE 02	10.9	5.37	58.533				15.4	46	2	1	1	2	1	1	1		1	0	0	1	1	0	20	0	37	0	2	1	0		0	0	0	1	0						0
BC0032	1	RDC	CELLULE 01	10.9	5.37	58.533	52	1.12563		28.3333	29	1	1	1	1	1	1	0		3	0	0	1	0	1	18.8	0	37	0	2	1	0		1	0	3	1	0						0
BC0033	1	RDC	CELLULE 04	10.9	5.37	58.533	8	7.31663		21.4667	35	1	2	1	2	2	2	0		1	0	1	1	0	1	25.4	0	37	0	3	1	0		0	0	0	0							0
BC0034	1	RDC	CELLULE 01	10.9	5.37	58.533	52	1.12563		36.8667	31	1	2	1	1	1	1	0		3	2	1	0	0	0	18.9	0	36	0	1	1	0		1	0	3	1	0						0
BC0035	1	RDC	CELLULE 01	10.9	5.37	58.533	57	1.02689		4.66667	17	1	3	1	1	2	1	0		3	2	0	0	0	0	19.8	0	37	0	0	1	0		0	0	0	1	0						0
BC0036	1	RDC	CELLULE 01	10.9	5.37	58.533	52	1.12563		43.0667	28	2	1	1	1	1	1	0		3	2	0	0	1	0	20.7	0	37	0	1	1	1	Opacity of the right upper lobe	0	0	0	1	0						2
BC0037	1	RDC	CELLULE 01	10.9	5.37	58.533	58	1.00919		29.5	40	2	2	1	1	3	2	0		1	0	0	0	0	0	23.3	0	38	1	0	1	0		0	0	0	1	0						0
BC0038	1	RDC	CELLULE 01	10.9	5.37	58.533	52	1.12563		42.1	40	1	1	2	1	1	2	0		1	0	0	0	0	0	21.3	0	36	0	0	1	0		2	0	3	1	0						2
BC0039	1	RDC	CELLULE 01	10.9	5.37	58.533	52	1.12563		37.0333	45	1	1	1	1	1	1	0		3	0	0	0	0	0	20.5	0	37	0	0	1	0		1	1	2	1	0	Sensible	Resistant	Resistant	Sensible	3	3
BC0040	1	RDC	CELLULE 01	10.9	5.37	58.533	52	1.12563		10.4667	25	1	1	1	1	1	1	0		1	0	0	0	0	0	17.6	1	36	0	1	1	0		0	0	0	1	0						0
BC0041	1	RDC	CELLULE 01	10.9	5.37	58.533	53	1.1044		4.76667	28	1	3	1	2	1	3	0		3	2	0	0	0	0	22.7	0	36	0	0	1	0		1	0	3	1	0						0
BC0042	1	RDC	CELLULE 01	10.9	5.37	58.533	52	1.12563		17.7333	35	1	2	1	2	1	1	0		3	2	0	1	1	0	19.7	0	37	0	2	1	0		1	0	3	1	0						0
BC0043	1	RDC	CELLULE 01	10.9	5.37	58.533	51	1.14771		29.2667	34	1	3	1	2	1	1	0		3	0	0	0	0	0	19.3	0	36	0	0	1	0		1	0	3	1	0						0
BC0044	1	RDC	CELLULE 01	10.9	5.37	58.533	53	1.1044		24.9	28	1	3	1	1	1	1	0		3	0	0	0	1	0	20	0	37	0	1	1	0		1	0	3	1	0						0
BC0045	1	RDC	CELLULE 01	10.9	5.37	58.533	51	1.14771		41.4	28	2	1	2	2	1	1	0		3	2	1	0	1	0	17.6	1	36	0	3	1	0		1	0	3	1	0						1
BC0046	1	RDC	CELLULE 01	10.9	5.37	58.533	52	1.12563		5.36667	35	1	1	1	2	2	2	0		3	2	0	0	0	0	17.6	1	37	0	1	1	0		0	0	0	1	0						0
BC0047	1	1er etage	CELLULE 104	10.9	5.37	58.533	24	2.43887		30.4333	28	1	3	1	2	2	2	0		3	0	0	0	0	0	23	0	37	0	0	1	0		1	0	3	1	0						0
BC0048	1	RDC	CELLULE 01	10.9	5.37	58.533	52	1.12563		18.6	41	1	3	1	1	1	1	0		3	0	1	1	1	0	17	1	36	0	4	1	1	Pleurisy	1	0	3	1	0						2
BC0049	1	RDC	CELLULE 02	10.9	5.37	58.533	59	0.992085		20.1	46	2	2	1	2	1	1	0		1	0	1	0	1	0	23.1	0	38	1	2	1	0		0	0	0	1	0						0
BC0050	1	RDC	CELLULE 01	10.9	5.37	58.533	52	1.12563		35.3333	50	1	2	1	1	1	1	0		3	0	1	1	0	1	17.3	1	37	0	4	1	1	Opacity of the right apex	1	0	3	1	0						2
BC0051	1	RDC	CELLULE 01	10.9	5.37	58.533	52	1.12563		5.36667	29	1	3	1	2	1	1	0		3	2	0	1	1	0	19	0	37	0	2	1	0		1	0	3	1	0						0
BC0052	1	RDC	CELLULE 01	10.9	5.37	58.533	52	1.12563		27.7333	37	2	2	1	2	1	1	0		3	0	1	1	1	1	18.6	0	37	0	4	1	1	Right paracardiac opacity	1	0	3	1	0						2
BC0053	1	1er etage	CELLULE 101	10.9	5.37	58.533	15	3.9022		2.73333	35	1	3	2	2	1	2	0		1	0	0	0	0	0	21.5	0	36	0	0	1	0		1	0	3	0							0
BC0054	1	RDC	CELLULE 01	10.9	5.37	58.533	52	1.12563		11.5333	63	1	3	1	2	1	2	0		1	0	1	0	0	0	19.7	0	37	0	1	1	0		1	0	3	1	0						0
BC0055	1	RDC	CELLULE 01	10.9	5.37	58.533	51	1.14771		28.9333	39	2	2	1	2	2	2	0		3	2	0	0	1	0	20.6	0	37	0	1	1	0		1	0	3	1	0						0
BC0056	1	RDC	CELLULE 02	10.9	5.37	58.533	60	0.97555		41.2333	40	2	1	1	2	1	1	1	2001	1	2	0	0	1	0	17.8	1	38	1	2	1	0		1	0	3	1	0						0
BC0057	1	RDC	CELLULE 01	10.9	5.37	58.533	51	1.14771		32.8667	27	2	1	1	1	1	1	0		1	0	0	0	0	0	20.7	0	35	0	0	1	0		1	0	3	1	0						0
BC0058	1	RDC	CELLULE 02	10.9	5.37	58.533	73	0.801822		9.36667	29	1	2	1	1	1	1	0		3	2	0	0	1	0	20.5	0	37	0	1	1	0		1	0	3	1	0						0
BC0059	1	RDC	CELLULE 01	10.9	5.37	58.533	51	1.14771		5.36667	27	1	3	1	1	1	1	0		1	2	0	0	0	0	16.4	1	38	1	1	1	0		0	0	0	1	0						0
BC0060	1	RDC	CELLULE 02	10.9	5.37	58.533	60	0.97555		14.4	39	1	1	1	2	1	1	0		1	2	0	0	1	0	19.7	0	37	0	1	1	1	Right axillary peripheral opacity	0	1	1	1	0	Sensible	Resistant	Sensible	Sensible	1	3
BC0061	1	RDC	CELLULE 01	10.9	5.37	58.533	50	1.17066		23.3	39	1	3	2	2	1	2	0		3	0	0	1	0	1	21.6	0	37	0	2	1	0		0	0	0	1	0						0
BC0062	1	RDC	CELLULE 02	10.9	5.37	58.533	69	0.848304		30.7333	39	1	2	1	2	1	3	0		3	2	0	0	0	0	17.9	1	37	0	1	1	0		0	0	0	1	0						0
BC0063	1	RDC	CELLULE 01	10.9	5.37	58.533	52	1.12563		4.06667	20	2	1	1	1	1	1	0		3	2	1	0	0	0	19.6	0	37	0	1	1	0		0	0	0	1	0						0
BC0064	1	RDC	CELLULE 02	10.9	5.37	58.533	60	0.97555		36.5	20	2	1	1	2	1	1	0		1	2	0	1	1	1	18.2	1	36	0	4	1	0		1	0	3	1	0						1
BC0065	1	RDC	CELLULE 02	10.9	5.37	58.533	60	0.97555		44	31	1	3	2	1	1	1	0		1	2	1	1	0	1	14.6	1	38	1	4	1	1	Opacity of all the left lung	2	1	2	1	0	Sensible	Sensible	Sensible	Sensible	0	3
BC0066	1	RDC	CELLULE 02	10.9	5.37	58.533	60	0.97555		16.5667	27	1	2	2	1	1	1	0		3	2	0	0	1	0	17.7	1	37	0	2	0			1	0	3	1	0						0
BC0067	1	RDC	CELLULE 02	10.9	5.37	58.533	60	0.97555		10.2667	20	1	1	1	1	1	1	0		1	2	0	0	0	0	20.4	0	37	0	0				0	0	0	1	0						0
BC0068	1	RDC	CELLULE 02	10.9	5.37	58.533	65	0.900508		21.0333	27	1	2	1	1	1	1	0		3	0	0	0	0	0	21.3	0	37	0	0	1	0		0	0	0	1	0						0
BC0069	1	RDC	CELLULE 02	10.9	5.37	58.533	60	0.97555		3.16667	23	2	1	1	1	1	1	0		1	0	1	0	1	1	17.9	1	37	0	4	1	0		0	0	0	1	0						1
BC0070	1	RDC	CELLULE 02	10.9	5.37	58.533	56	1.04523		21.4	40	1	3	1	2	1	1	0		3	0	0	0	0	0	18.2	1	36	0	1	1	1	Right axillary peripheral opacity	1	0	3	1	0						2
BC0071	1	RDC	CELLULE 02	10.9	5.37	58.533	70	0.836186		14.3667	30	1	3	1	1	1	1	0		3	0	1	0	0	0	18.7	0	37	0	1	1	0		0	0	0	1	0						0
BC0072	1	RDC	CELLULE 02	10.9	5.37	58.533	9	6.50367		23.9	31	1	3	2	2	3	2	1	2012	3	0	0	0	1	0	19.6	0	35	0	1	0			1	0	3	1	0						0
BC0073	1	1er etage	CELLULE 101	10.9	5.37	58.533	13	4.50254		21.7667	33	1	3	1	1	3	2	0		3	0	0	0	0	0	22.5	0	37	0	0	1	1	Pleurisy	1	0	3	1	0						2
BC0074	1	RDC	CELLULE 02	10.9	5.37	58.533	61	0.959557		10.3	20	1	2	1	2	2	2	0		3	0	0	0	0	0	22	0	37	0	0	0			1	0	3	1	0						0
BC0075	1	RDC	CELLULE 02	10.9	5.37	58.533	56	1.04523		34.5333	40	1	3	1	2	1	3	0		1	0	0	0	0	0	26.6	0	36	0	0	0			0	0	0	0							0
BC0076	1	RDC	CELLULE 02	10.9	5.37	58.533	56	1.04523		23	39	1	2	1	2	1	3	0		3	0	1	0	1	0	17.8	1	36	0	3	1	0		0	0	0	1	0						0
BC0077	1	RDC	CELLULE 02	10.9	5.37	58.533	61	0.959557		19.6	39	1	3	1	1	2	2	0		3	2	0	0	0	0	19	0	37	0	0	0			0	0	0	0							0
BC0078	1	RDC	CELLULE 02	10.9	5.37	58.533	56	1.04523		12.9	33	1	2	1	1	1	1	0		1	2	0	0	0	0	17.6	1	36	0	1							0							0
BC0079	1	RDC	CELLULE 02	10.9	5.37	58.533	69	0.848304		23.9	31	1	3	2	2	1	1	0		1	2	0	1	1	1	21.2	0	35	0	3	1	0		1	0	3	1	1						1
BC0080	1	RDC	CELLULE 02	10.9	5.37	58.533	56	1.04523		22.5667	37	2	1	2	2	1	1	0		3	2	1	0	1	0	17.4	1	36	0	3	0			0	0	0	1	0						0
BC0081	1	RDC	CELLULE 02	10.9	5.37	58.533	56	1.04523		19.4667	42	1	2	1	2	1	3	0		3	0	0	0	1	1	21.4	0	36	0	2				1	0	3	0							0
BC0082	1	RDC	CELLULE 02	10.9	5.37	58.533	56	1.04523		29.7333	35	1	1	1	1	2	1	0		3	2	0	1	1	0	21.1	0	36	0	2	1	0		1	0	3	1	0						0
BC0083	1	RDC	CELLULE 02	10.9	5.37	58.533	65	0.900508		31.6	35	2	1	1	1	1	1	0		3	2	0	0	0	0	20.5	0	36	0	0	1	0		1	0	3	0							0
BC0084	1	RDC	CELLULE 02	10.9	5.37	58.533	56	1.04523		36.9333	31	2	1	2	2	1	1	0		3	2	0	0	0	0	18	1	36	0	1	1	0		0	0	0	1	0						0
BC0085	1	RDC	CELLULE 02	10.9	5.37	58.533	56	1.04523		10.9667	34	1	3	1	1	2	1	0		3	0	0	1	1	0	20.2	0	36	0	2	1	1	Discreet left subclavicular opacity	1	0	3	1	0						2
BC0086	1	RDC	CELLULE 02	10.9	5.37	58.533	56	1.04523		19.3667	35	1	2	1	1	2	2	0		3	0	0	1	1	0	23	0	36	0	2	0			0	0	0	0							0
BC0087	1	RDC	CELLULE 02	10.9	5.37	58.533	56	1.04523		31.8333	27	1	3	1	1	1	1	1	2008	3	0	0	0	0	0	18	1	36	0	1	0			1	0	3	1	1						0
BC0088	1	RDC	CELLULE 01	10.9	5.37	58.533	59	0.992085		23	27	1	2	1	1	1	1	0		3	0	1	1	1	1	19.5	0	36	0	4	1	0		1	0	3	1	0						1
BC0089	1	RDC	CELLULE 02	10.9	5.37	58.533	56	1.04523		13.1667	33	1	3	2	2	1	1	0		3	0	0	0	0	0	19.7	0	36	0	0	0			0	0	0	1	0						0
BC0090	1	RDC	CELLULE 02	10.9	5.37	58.533	56	1.04523		14.4667	42	2	1	1	2	1	1	0		1	0	1	1	0	0	18.6	0	37	0	2	1	0		1	1	2	1	0	Sensible	Sensible	Sensible	Sensible	0	3
BC0091	1	RDC	CELLULE 02	10.9	5.37	58.533	56	1.04523		12.9333	26	2	3	1	2	2	1	0		1	0	0	0	0	0	23.8	0	36	0	0	1	0		0	0	0	1	0						0
BC0092	1	RDC	CELLULE 02	10.9	5.37	58.533	56	1.04523		22.4	21	1	2	1	1	2	2	0		3	0	0	0	0	0	18.6	0	36	0	0	1	0		1	0	3	1	0						0
BC0093	1	RDC	CELLULE 02	10.9	5.37	58.533	56	1.04523		14.3	21	1	1	1	2	2	2	0		3	2	0	0	1	0	18.3	1	37	0	2							0							0
BC0094	1	RDC	CELLULE 02	10.9	5.37	58.533	62	0.944081		23.3333	27	2	1	1	1	1	1	0		3	2	0	0	0	0	21.7	0	36	0	0	1	0		1	0	3	0							0
BC0095	1	RDC	CELLULE 02	10.9	5.37	58.533	56	1.04523		13.1667	35	1	1	1	1	1	1	0		3	0	0	0	0	0	23.9	0	35	0	0	1	0		0	0	0	1	0						0
BC0096	1	RDC	CELLULE 02	10.9	5.37	58.533	54	1.08394		16.5667	25	1	3	1	1	1	1	0		3	0	0	1	0	0	18.3	1	36	0	2	1	0		1	0	3	1	0						0
BC0097	1	RDC	CELLULE 02	10.9	5.37	58.533	58	1.00919		21.0333	23	1	2	1	2	2	3	0		3	0	0	0	0	0	19.4	0	36	0	0	1	0		0	0	0	1	0						0
BC0098	1	RDC	CELLULE 02	10.9	5.37	58.533	56	1.04523		9.2	23	2	1	1	1	1	3	0		3	0	0	0	0	0	23	0	36	0	0	1	0		0	0	0	1	0						0
BC0099	1	RDC	CELLULE 02	10.9	5.37	58.533	59	0.992085		10.3333	22	2	3	1	1	1	1	0		1	0	0	1	1	0	23.1	0	36	0	2	1	0		1	0	3	1	0						0
BC0100	1	RDC	CELLULE 02	10.9	5.37	58.533	65	0.900508		23.6333	30	2	2	1	1	1	2	0		3	0	0	0	1	0	19	0	36	0	1	1	1	Left axillary peripheral opacity	1	0	3	1	0						2
BC0101	1	RDC	CELLULE 02	10.9	5.37	58.533	56	1.04523		43.8	23	1	2	1	1	1	1	0		3	0	1	0	0	0	18.6	0	36	0	1	1	0		1	0	3	1	0						0
BC0102	1	RDC	CELLULE 02	10.9	5.37	58.533				0.9	22	2	3	1	1	2	2	0		3	2	0	0	0	0	19.5	0	36	0	0	1	0		0	0	0	1	0						0
BC0103	1	RDC	CELLULE 02	10.9	5.37	58.533	56	1.04523		15.3333	21	1	1	1	2	1	1	0		3	2	0	0	0	0	20.7	0	35	0	0	1	0		1	0	3	1	0						0
BC0104	1	RDC	CELLULE 02	10.9	5.37	58.533	56	1.04523		21.6333	38	1	1	1	1	1	1	0		3	0	0	1	1	0	20.7	0	36	0	2	1	0		1	0	3	1	0						0
BC0105	1	RDC	CELLULE 03	10.9	5.37	58.533	49	1.19455		44.4667	36	2	3	2	1	1	3	0		3	2	0	0	0	0	20.3	0	35	0	0	1	0		1	0	3	1	0						0
BC0106	1	RDC	CELLULE 02	10.9	5.37	58.533	56	1.04523		27	37	1	1	1	2	1	1	0		3	0	0	0	1	0	18.4	1	36	0	2	1	0		1	0	3	1	0						0
BC0107	1	RDC	CELLULE 03	10.9	5.37	58.533	51	1.14771		19.8	23	1	1	1	1	1	2	0		3	0	0	1	1	1	17.8	1	36	0	4	1	0		0	0	0	1	0						1
BC0108	1	RDC	CELLULE 02	10.9	5.37	58.533	10	5.8533		35.4	45	1	2	2	2	2	2	0		1	0	0	0	0	0	23.5	0	36	0	0	0			0	0	0	1	0						0
BC0109	1	RDC	CELLULE 03	10.9	5.37	58.533	51	1.14771		40.7	24	1	1	1	2	3	2	0		1	0	0	1	0	1	20.7	0	36	0	2	1	0		0	0	0	1	0						0
BC0110	1	RDC	CELLULE 02	10.9	5.37	58.533	28	2.09046		22.8667	28	1	3	1	2	2	2	0		3	0	0	0	0	0	18.8	0	37	0	0	1	0		0	0	0	1	0						0
BC0111	1	RDC	CELLULE 03	10.9	5.37	58.533	51	1.14771		39.9667	30	1	3	1	1	1	2	0		1	2	0	0	0	0	22	0	37	0	0	1	0		0	0	0	1	0						0
BC0112	1	RDC	CELLULE 03	10.9	5.37	58.533	51	1.14771		38.4	36	2	1	2	2	2	2	0		1	0	0	0	1	0	26.6	0	36	0	1	1	0		0	0	0	1	0						0
BC0113	1	RDC	CELLULE 03	10.9	5.37	58.533	51	1.14771		3.1	33	2	1	1	2	3	3	0		3	2	0	0	0	0	23.7	0	36	0	0	1	0		0	0	0	1	0						0
BC0114	1	RDC	CELLULE 03	10.9	5.37	58.533	51	1.14771		26.6333	20	1	2	1	1	3	2	0		1	0	0	0	0	0	22.9	0	37	0	0	1	0		1	0	3	1	0						0
BC0115	1	RDC	CELLULE 03	10.9	5.37	58.533	51	1.14771		6.1	50	1	3	2	2	2	2	0		1	1	0	0	0	0	23	0	36	0	0	1	0		1	0	3	1	1						0
BC0116	1	RDC	CELLULE 03	10.9	5.37	58.533	51	1.14771		21	23	1	2	2	1	2	2	0		1	0	1	0	0	0	24.2	0	37	0	1	1	0		0	0	0	1	0						0
BC0117	1	RDC	CELLULE 01	10.9	5.37	58.533				3.1	28	2	1	1	2	1	1	0		1	2	1	1	1	0	20.3	0	36	0	3	1	0		0	0	0	1	0						0
BC0118	1	RDC	CELLULE 03	10.9	5.37	58.533	51	1.14771		6.2	32	1	2	1	2	1	1	0		3	2	1	0	1	0	22	0	36	0	2	1	0		1	0	3	1	0						0
BC0119	1	RDC	CELLULE 03	10.9	5.37	58.533	51	1.14771		40.9333	44	1	2	1	1	1	2	0		3	0	0	0	1	1	18.7	0	36	0	2	1	0		1	0	3	1	0						0
BC0120	1	RDC	CELLULE 02	10.9	5.37	58.533	65	0.900508		18.0333	33	2	1	1	1	1	1	0		3	0	0	0	0	0	19.1	0	36	0	0	1	0		0	0	0	1	0						0
BC0121	1	RDC	CELLULE 03	10.9	5.37	58.533	51	1.14771		15.3	34	1	2	1	2	2	3	0		3	0	1	0	0	0	20.1	0	37	0	1	0			0	0	0	1	0						0
BC0122	1	RDC	CELLULE 03	10.9	5.37	58.533	51	1.14771		38.1333	35	1	2	2	1	1	2	0		3	0	0	1	1	0	22.2	0	36	0	2	1	0		1	0	3	1	0						0
BC0123	1	RDC	CELLULE 03	10.9	5.37	58.533	52	1.12563		22.0667	23	1	1	1	1	1	1	0		3	0	0	0	0	1	21.7	0	36	0	1	1	0		1	0	3	1	0						0
BC0124	1	RDC	CELLULE 03	10.9	5.37	58.533	51	1.14771		10.8667	25	2	1	1	1	1	1	0		3	0	1	1	1	0	23.7	0	36	0	3	1	0		0	0	0	1	0						0
BC0125	1	RDC	CELLULE 03	10.9	5.37	58.533	51	1.14771		19.9333	35	1	2	1	1	2	3	0		3	0	0	0	0	0	20.1	0	37	0	0	1	0		0	0	0	1	0						0
BC0126	1	RDC	CELLULE 03	10.9	5.37	58.533	51	1.14771		13.0667	22	1	2	2	1	3	2	0		1	2	0	0	0	0	22.6	0	36	0	0	1	0		0	0	0	1	0						0
BC0127	1	RDC	CELLULE 03	10.9	5.37	58.533	51	1.14771		26.3667	40	2	1	2	2	1	2	1	2006	1	0	0	0	1	1	18	1	36	0	3	1	0		0	0	0	1	0						0
BC0128	1	RDC	CELLULE 03	10.9	5.37	58.533	51	1.14771		6.4	44	1	1	1	1	1	1	0		3	2	1	0	0	0	20.8	0	37	0	1	1	0		0	0	0	1	0						0
BC0129	1	RDC	CELLULE 02	10.9	5.37	58.533	55	1.06424		18.5	37	1	3	1	2	2	3	0		3	0	0	0	0	0	18.1	1	37	0	1	1	0		0	0	0	1	0						0
BC0130	1	RDC	CELLULE 02	10.9	5.37	58.533	51	1.14771		10.5	17	2	1	1	1	2	2	0		3	0	0	0	0	1	20.7	0	36	0	1	0			0	0	0	1	0						0
BC0131	1	RDC	CELLULE 03	10.9	5.37	58.533	51	1.14771		30.9	34	1	2	1	2	2	1	0		3	0	1	1	1	0	21.5	0	37	0	3	1	0		0	0	0	1	0						0
BC0132	1	RDC	CELLULE 07	5.39	4.21	22.6919	4	5.67297		19.7333	29	1	3	1	2	2	2	0		1	0	0	0	0	0	21.4	0	37	0	0	1	0		0	0	0	1	0						0
BC0133	1	RDC	CELLULE 03	10.9	5.37	58.533	51	1.14771		29.5333	32	1	3	1	2	2	2	0		3	0	0	0	0	0	24.8	0	37	0	0	1	0		1	0	3	1	0						0
BC0134	1	RDC	CELLULE 03	10.9	5.37	58.533	41	1.42763		25.8667	41	2	3	1	2	1	2	0		3	0	1	0	1	1	20.6	0	35	0	3	1	0		1	0	3	1	0						1
BC0135	1	RDC	CELLULE 03	10.9	5.37	58.533	49	1.19455		2	20	1	2	1	1	3	1	0		1	2	0	0	0	0	20	0	36	0	0	1	0		1	0	3	1	0						0
BC0136	1	RDC	CELLULE 03	10.9	5.37	58.533	41	1.42763		14.9	42	2	2	1	2	2	1	0		3	2	1	0	0	0	24.2	0	36	0	1	1	0		2	0	3	1	0						2
BC0137	1	RDC	CELLULE 03	10.9	5.37	58.533	49	1.19455		21.8	53	1	1	1	2	1	3	0		1	0	0	1	0	0	19.1	0	35	0	1	1	0		1	0	3	1	0						0
BC0138	1	RDC	CELLULE 03	10.9	5.37	58.533	41	1.42763		18.6333	22	2	2	1	1	2	2	0		1	2	0	0	0	0	20.6	0	36	0	0	1	0		0	0	0	1	0						0
BC0139	1	RDC	CELLULE 03	10.9	5.37	58.533	51	1.14771		26.3	33	2	2	1	2	2	2	0		1	2	0	0	0	1	20	0	36	0	1	1	0		1	0	3	1	0						0
BC0140	1	RDC	CELLULE 03	10.9	5.37	58.533	41	1.42763		43.1	38	2	1	2	1	1	1	0		3	0	1	1	1	0	18.7	0	36	0	3	1	0		0	0	0	1	0						0
BC0141	1	RDC	CELLULE 03	10.9	5.37	58.533	11	5.32118		21.2333	40	1	1	1	2	1	1	0		1	0	0	0	0	0	20.3	0	35	0	0	1	0		0	0	0	1	0						0
BC0142	1	RDC	CELLULE 03	10.9	5.37	58.533	49	1.19455		4.16667	53	1	3	1	1	2	1	0		1	0	0	0	0	0	27	0	35	0	0	1	0		1	0	3	1	0						0
BC0143	1	RDC	CELLULE 03	10.9	5.37	58.533	49	1.19455		13.6333	29	1	3	1	2	2	1	0		3	2	1	1	0	0	20.4	0	35	0	2	0			0	0	0	1	0						0
BC0144	1	RDC	CELLULE 03	10.9	5.37	58.533	49	1.19455		22.0333	52	2	1	1	2	1	2	0		1	2	0	0	1	0	21.9	0	35	0	1	1	0		0	0	0	1	0						0
BC0145	1	RDC	CELLULE 03	10.9	5.37	58.533	49	1.19455		21.9667	35	1	2	1	2	1	1	0		3	2	0	0	0	0	21.5	0	36	0	0	1	0		0	0	0	1	0						0
BC0146	1	RDC	CELLULE 03	10.9	5.37	58.533	49	1.19455		1.96667	21	1	1	1	1	2	3	0		1	0	0	0	1	0	23.5	0	36	0	1	1	0		0	0	0	1	0						0
BC0147	1	RDC	CELLULE 03	10.9	5.37	58.533	49	1.19455		3.66667	22	2	3	1	1	1	1	0		3	2	0	0	0	0	23.6	0	37	0	0	1	0		0	0	0	1	0						0
BC0148	1	RDC	CELLULE 03	10.9	5.37	58.533	49	1.19455		3	23	1	1	1	1	1	1	0		3	0	0	0	0	0	22.6	0	35	0	0	1	0		0	0	0	1	0						0
BC0149	1	RDC	CELLULE 03	10.9	5.37	58.533				8.26667	37	1	3	2	1	1	1	0		3	2	0	0	0	0	19.2	0	35	0	0	1	0		0	0	0	1	0						0
BC0150	1	RDC	CELLULE 04	10.9	5.37	58.533	44	1.3303	0	17.9667	48	1	3	2	2	3	2	0		2	1	0	1	0	1	22	0	36	0	2	1	0		1	0	3	1	1						0
BC0151	1	RDC	CELLULE 03	10.9	5.37	58.533	51	1.14771		42.1333	23	1	1	1	2	1	2	0		3	0	0	0	1	0	23.2	0	37	0	1	1	0		0	1	1	1	0	Sensible	Resistant	Resistant	Sensible	3	3
BC0152	1	RDC	CELLULE 03	10.9	5.37	58.533	49	1.19455		36.8333	35	2	1	1	2	1	2	0		1	0	0	0	1	1	27	0	35	0	2	1	0		0	0	0	1	1						0
BC0153	1	RDC	CELLULE 03	10.9	5.37	58.533	49	1.19455		33.9333	38	1	3	1	2	1	2	0		3	0	0	0	0	0	22.6	0	35	0	0	0			1	0	3	1	0						0
BC0154	1	RDC	CELLULE 03	10.9	5.37	58.533	49	1.19455		36.8333	50	2	1	1	2	2	2	0		1	0	0	1	0	0	22.9	0	36	0	1	1	0		0	0	0	1	0						0
BC0155	1	RDC	CELLULE 04	10.9	5.37	58.533	46	1.27246	0	38.0667	31	2	3	2	2	1	2	0		3	0	1	0	0	0	22.4	0	36	0	1	1	0		0	1	1	1	0	Resistant	Resistant	Sensible	Resistant	2	3
BC0156	1	RDC	CELLULE 03	10.9	5.37	58.533	49	1.19455		16.7333	37	2	2	1	2	1	2	0		3	0	1	0	1	1	18.6	0	38	1	3	1	0		0	0	0	0							0
BC0157	1	RDC	CELLULE 04	10.9	5.37	58.533	42	1.39364	0	40.6	34	1	3	1	1	2	2	0		3	0	0	0	0	0	19.9	0	36	0	0	1	0		0	0	0	1	0						0
BC0158	1	RDC	CELLULE 04	10.9	5.37	58.533	42	1.39364	0	3.86667	33	1	3	1	2	1	2	0		3	0	0	0	0	0	20	0	36	0	0	1	0		0	0	0	1	0						0
BC0159	1	RDC	CELLULE 04	10.9	5.37	58.533	42	1.39364	1	22.0667	42	1	2	1	2	1	2	0		3	0	0	1	1	0	20	0	36	0	2	1	0		0	0	0	1	1						0
BC0160	1	RDC	CELLULE 04	10.9	5.37	58.533	44	1.3303	1	17.9667	35	1	2	2	2	2	3	0		3	2	1	0	1	0	31.2	0	36	0	2	1	0		0	0	0	1	0						0
BC0161	1	RDC	CELLULE 04	10.9	5.37	58.533	43	1.36123	0	10.8	32	1	3	1	2	2	2	0		1	0	0	0	0	0	25.8	0	36	0	0	1	0		1	0	3	1	0						0
BC0162	1	RDC	CELLULE 04	10.9	5.37	58.533	44	1.3303	0	22.7333	26	1	3	1	1	3	2	0		1	0	0	1	0	0	21.5	0	36	0	1	1	0		0	0	0	1	0						0
BC0163	1	RDC	CELLULE 04	10.9	5.37	58.533	44	1.3303	1	34.5	35	1	3	1	2	2	2	0		1	0	0	0	0	0	21	0	36	0	0	1	0		0	0	0	1	0						0
BC0164	1	RDC	CELLULE 04	10.9	5.37	58.533	40	1.46332	0	3.63333	26	1	2	1	2	3	2	0		3	2	0	0	0	0	19.4	0	37	0	0	1	0		0	0	0	0							0
BC0165	1	RDC	CELLULE 04	10.9	5.37	58.533	42	1.39364	1	17.9	44	1	3	1	1	2	1	0		3	0	0	0	0	1	25.9	0	36	0	1	1	0		0	0	0	0							0
BC0166	1	RDC	CELLULE 04	10.9	5.37	58.533	44	1.3303	1	29.9333	41	1	3	1	2	1	2	0		1	2	0	0	0	0	20.9	0	36	0	0	1	0		0	0	0	1	0						0
BC0167	1	RDC	CELLULE 04	10.9	5.37	58.533	42	1.39364	0	5.6	32	1	3	1	1	1	1	0		3	0	0	0	0	0	22.8	0	36	0	0	1	0		0	0	0	1	0						0
BC0168	1	RDC	CELLULE 04	10.9	5.37	58.533	44	1.3303	1	5.36667	31	1	2	1	1	1	2	0		1	0	0	0	0	0	24	0	37	0	0	1	0		0	0	0	1	0						0
BC0169	1	RDC	CELLULE 04	10.9	5.37	58.533	47	1.24538		3.86667	27	2	2	1	1	1	1	1	2012	3	0	0	0	0	1	19.5	0	38	1	1	1	1	Micronodular image of upper right field	1	0	3	1	0						2
BC0170	1	RDC	CELLULE 06	10.9	5.37	58.533	55	1.06424	0	51.0333	33	1	3	1	1	2	2	0		1	0	0	0	0	0	24.8	0	36	0	0	1	0		0	0	0	1	0						0
BC0171	1	RDC	CELLULE 03	10.9	5.37	58.533	49	1.19455	0	6.73333	23	1	2	1	2	1	2	0		3	2	0	0	0	1	21.5	0	36	0	1	1	0		0	0	0	0							0
BC0172	1	RDC	CELLULE 04	10.9	5.37	58.533	44	1.3303	0	4.13333	45	1	2	1	2	3	2	0		3	0	0	0	0	0	22.5	0	36	0	0	1	0		0	0	0	0							0
BC0173	1	RDC	CELLULE 04	10.9	5.37	58.533	45	1.30073	0	29.9667	44	1	3	1	2	1	2	0		1	0	0	0	0	0	21.3	0	35	0	0	1	0		0	0	0	1	0						0
BC0174	1	RDC	CELLULE 03	10.9	5.37	58.533			0	4.63333	19	1	3	1	1	3	3	0		3	2	1	1	0	0	19.8	0	36	0	2	1	0		1	0	3	1	0						0
BC0175	1	RDC	CELLULE 04	10.9	5.37	58.533	45	1.30073	0	13.4	34	1	2	1	2	1	2	0		3	0	0	0	1	0	21.5	0	36	0	1	1	0		0	0	0	1	0						0
BC0176	1	RDC	CELLULE 03	10.9	5.37	58.533			0	19.2333	28	2	2	2	1	3	2	0		1	0	0	0	0	0	22.3	0	35	0	0	1	0		0	0	0	1	0						0
BC0177	1	RDC	CELLULE 04	10.9	5.37	58.533	44	1.3303	0	15.2667	31	1	3	1	2	2	3	0		3	0	0	0	0	0	21.1	0	36	0	0	1	0		0	0	0	1	0						0
BC0178	1	RDC	CELLULE 04	10.9	5.37	58.533	45	1.30073	0	1.6	27	1	1	1	2	2	2	0		3	0	0	0	0	0	21.1	0	36	0	0	1	0		0	0	0	1	0						0
BC0179	1	1er etage	CELLULE 101	10.9	5.37	58.533	15	3.9022	0	36.4667	36	1	2	2	2	1	2	0		3	0	0	0	0	1	20.2	0	36	0	1	1	0		0	0	0	1	0						0
BC0180	1	RDC	CELLULE 04	10.9	5.37	58.533	45	1.30073		22.4	30	1	3	1	1	3	2	0		3	0	1	0	0	0	26.1	0	36	0	1	1	0		0	0	0	1	0						0
BC0181	1	RDC	CELLULE 04	10.9	5.37	58.533	43	1.36123	0	15.2667	34	1	3	1	1	2	2	0		3	0	0	1	0	1	20.8	0	36	0	2	1	0		1	0	3	1	0						0
BC0182	1	RDC	CELLULE 04	10.9	5.37	58.533			0	33.2333	31	1	3	2	2	2	3	1	2013	3	0	1	0	0	0	20	0	36	0	1	1	1	Right subclavicular opacity	1	0	3	1	0						2
BC0183	1	RDC	CELLULE 03	10.9	5.37	58.533	49	1.19455	0	23.2	28	2	2	1	1	1	2	0		3	2	0	0	0	0	18.4	1	36	0	1	1	0		1	0	3	1	0						0
BC0184	1	RDC	CELLULE 04	10.9	5.37	58.533	45	1.30073	0	1.6	32	1	1	1	2	2	3	0		3	0	0	0	0	0	17.9	1	36	0	1	1	0		0	0	0	1	0						0
BC0185	1	RDC	CELLULE 04	10.9	5.37	58.533	43	1.36123	0	6.26667	25	1	3	1	1	1	2	0		3	2	1	0	1	1	19.6	0	35	0	3	1	0		0	0	0	1	0						0
BC0186	1	RDC	CELLULE 03	10.9	5.37	58.533	49	1.19455	1	14.5667	33	2	2	1	2	3	3	0		3	0	0	0	0	0	20.9	0	36	0	0	1	0		0	0	0	1	0						0
BC0187	1	RDC	CELLULE 04	10.9	5.37	58.533	44	1.3303	0	6.16667	38	1	3	1	2	2	3	0		3	2	0	0	0	0	19.7	0	35	0	0	1	0		0	0	0	1	0						0
BC0188	1	RDC	CELLULE 03	10.9	5.37	58.533	49	1.19455	0	2.2	29	1	3	1	1	2	1	0		3	2	1	0	0	1	20.4	0	36	0	2	1	0		0	0	0	1	0						0
BC0189	1	RDC	CELLULE 03	10.9	5.37	58.533	8	7.31663	1	26.7667	41	1	3	1	2	1	2	0		1	0	0	0	0	0	24.6	0	36	0	0	1	0		1	0	3	1	0						0
BC0190	1	1er etage	RECEL 11	5.39	4.21	22.6919	4	5.67297	0	34.3667	29	1	3	1	1	2	2	0		1	0	0	0	0	0	24.9	0	36	0	0	1	0		0	0	0	1	0						0
BC0191	1	RDC	CELLULE 03	10.9	5.37	58.533	20	2.92665	1	43.4	34	2	2	1	1	2	2	0		3	0	1	0	1	1	20.1	0	36	0	3	1	0		0	0	0	1	0						0
BC0192	1	RDC	CELLULE 01	10.9	5.37	58.533	49	1.19455	0	26.7667	36	2	3	1	2	1	1	0		1	0	0	0	1	0	22.4	0	36	0	1	1	0		1	0	3	1	0						0
BC0193	1	RDC	CELLULE 01	10.9	5.37	58.533	47	1.24538	0	26.4333	22	2	1	1	2	3	2	0		3	2	0	0	0	1	23.3	0	36	0	1	1	0		1	0	3	1	0						0
BC0194	1	RDC	CELLULE 01	10.9	5.37	58.533	49	1.19455	0	8.8	22	1	1	1	1	1	2	0		1	0	0	0	0	0	21.6	0	36	0	0	1	0		0	0	0	1	0						0
BC0195	1	RDC	CELLULE 04	10.9	5.37	58.533			1	22.4667	32	1	3	1	2	1	2	0		3	0	0	0	0	0	19.5	0	36	0	0	1	0		0	0	0	1	0						0
BC0196	1	1er etage	CELLULE 101	10.9	5.37	58.533	15	3.9022	0	13.6	46	1	3	2	2	2	2	0		1	0	0	0	0	0	23.6	0	36	0	0	1	0		0	0	0	1	0						0
BC0197	1	RDC	CELLULE 04	10.9	5.37	58.533	44	1.3303	0	0.3	25	1	2	2	1	3	2	0		1	0	0	0	0	0	19.5	0	36	0	0	1	0		0	0	0	0							0
BC0198	1	RDC	CELLULE 04	10.9	5.37	58.533			1	5.76667	26	1	3	1	1	2	2	0		3	2	0	1	1	0	26.8	0	37	0	2	1	0		0	0	0	1	0						0
BC0199	1	RDC	CELLULE 04	10.9	5.37	58.533	42	1.39364	0	11.1333	32	2	1	1	2	2	2	0		1	0	0	0	0	0	20.2	0	37	0	0	1	0		0	0	0	1	0						0
BC0200	1	RDC	CELLULE 04	10.9	5.37	58.533	44	1.3303	0	2.26667	19	2	1	1	1	2	3	0		3	0	1	0	1	0	24.3	0	37	0	2	1	0		0	0	0	1	0						0
BC0201	1	RDC	CELLULE 04	10.9	5.37	58.533	42	1.39364	0	3.23333	25	2	1	1	1	2	2	0		3	0	0	0	0	0	25.2	0	36	0	0	1	0		0	0	0	1	0						0
BC0202	1	RDC	CELLULE 04	10.9	5.37	58.533	42	1.39364	0	3.5	22	2	2	1	1	2	2	0		1	2	0	0	0	0	24.2	0	37	0	0	1	0		0	0	0	1	0						0
BC0203	1	RDC	CELLULE 04	10.9	5.37	58.533	42	1.39364	0	2.03333	31	1	2	1	2	1	2	0		1	2	0	0	0	0	22.7	0	36	0	0	1	0		0	0	0	1	0						0
BC0204	1	RDC	CELLULE 04	10.9	5.37	58.533	44	1.3303	0	26.7333	40	1	1	1	2	1	1	0		1	0	0	1	0	1	20.5	0	36	0	2	1	0		1	0	3	1	0						0
BC0205	1	RDC	CELLULE 04	10.9	5.37	58.533	45	1.30073	0	35.4	28	1	3	2	2	1	2	0		2	0	0	0	0	0	22	0	36	0	0	1	0		0	0	0	1	0						0
BC0206	1	RDC	CELLULE 04	10.9	5.37	58.533			1	29.5667	34	1	3	1	2	2	2	0		3	2	0	0	0	1	22.8	0	35	0	1							0							0
BC0207	1	RDC	CELLULE 02	10.9	5.37	58.533			0	15.1	33	2	1	1	1	2	1	0		1	2	0	0	0	0	21.2	0	35	0	0	1	0		0	0	0	1	0						0
BC0208	1	RDC	CELLULE 04	10.9	5.37	58.533			1	25.1333	34	1	3	1	1	1	2	1	2011	3	0	1	0	1	1	18.2	1	36	0	4	1	0		0	0	0	1	0						1
BC0209	1	RDC	CELLULE 06	10.9	5.37	58.533	4	14.6333	0	40.8333	32	1	2	1	2	3	2	0		1	0	1	0	1	0	34.5	0	36	0	2	1	0		0	0	0	1	0						0
BC0210	1	RDC	CELLULE 05	10.9	5.37	58.533	66	0.886864	0	35.1333	22	1	3	1	2	1	2	0		3	2	0	1	1	0	20.8	0	36	0	2	1	0		0	0	0	1	0						0
BC0211	1	RDC	CELLULE 06	10.9	5.37	58.533	54	1.08394	0	38.5	35	1	2	1	1	1	1	0		3	0	0	0	0	0	20.1	0	36	0	0	1	1	Discreet left apex opacity	0	0	0	1	0						2
BC0212	1	RDC	CELLULE 05	10.9	5.37	58.533	66	0.886864	1	22	29	1	1	1	1	1	3	0		1	2	0	1	0	0	22.4	0	36	0	1	1	0		0	0	0	1	0						0
BC0213	1	RDC	CELLULE 05	10.9	5.37	58.533	60	0.97555	0	9.7	22	1	2	1	2	1	1	0		3	2	1	0	0	0	19.3	0	36	0	1	1	0		0	0	0	1	0						0
BC0214	1	RDC	CELLULE 05	10.9	5.37	58.533	66	0.886864	0	25.0333	23	2	1	1	1	2	1	0		3	2	0	1	0	1	18.1	1	36	0	3	1	0		0	0	0	1	0						0
BC0215	1	RDC	CELLULE 05	10.9	5.37	58.533			0	30.6667	35	1	3	1	2	1	1	0		3	2	0	0	1	0	17.9	1	36	0	2	1	0		0	0	0	1	0						0
BC0216	1	RDC	CELLULE 05	10.9	5.37	58.533	61	0.959557	0	11.6667	31	2	2	1	2	1	3	0		3	2	0	1	0	0	19.3	0	36	0	1	1	1	Right apex opacity	0	1	1	1	0	Sensible	Sensible	Sensible	Sensible	0	3
BC0217	1	RDC	CELLULE 05	10.9	5.37	58.533	66	0.886864	0	22.5333	20	1	2	2	1	1	1	0		3	2	0	0	1	1	17.6	1	36	0	3	1	0		0	0	0	1	0						0
BC0218	1	RDC	CELLULE 05	10.9	5.37	58.533	61	0.959557	0	37.6667	30	1	3	1	1	1	1	0		3	0	1	1	1	1	18.5	1	36	0	5	1	0		0	0	0	1	0						1
BC0219	1	RDC	CELLULE 05	10.9	5.37	58.533	67	0.873627	0	36.0667	30	1	2	2	1	1	1	0		3	2	0	0	0	0	21	0	36	0	0	1	0		0	0	0	1	0						0
BC0220	1	RDC	CELLULE 01	10.9	5.37	58.533	49	1.19455	0	6.6	21	1	2	1	2	1	1	0		3	0	0	0	1	0	22.5	0	36	0	1	1	0		0	0	0	1	0						0
BC0221	1	RDC	CELLULE 05	10.9	5.37	58.533	62	0.944081	0	22.5333	18	1	2	2	1	1	3	0		3	0	0	0	0	0	16.4	1	36	0	1	1	0		0	0	0	0							0
BC0222	1	RDC	CELLULE 05	10.9	5.37	58.533	65	0.900508	0	25.7333	26	2	3	1	1	2	3	0		3	0	0	0	0	1	22	0	36	0	1	1	0		0	0	0	1	0						0
BC0223	1	RDC	CELLULE 04	10.9	5.37	58.533			0	2.36667	19	2	2	1	1	3	2	0		3	2	0	0	0	0	22.8	0	36	0	0	1	0		0	0	0	0							0
BC0224	1	RDC	CELLULE 05	10.9	5.37	58.533			0	24.5	24	2	1	1	1	1	2	0		3	2	1	0	1	0	20.4	0	36	0	2	1	0		1	0	3	1	0						0
BC0225	1	RDC	CELLULE 05	10.9	5.37	58.533	54	1.08394	0	22.8667	22	1	2	1	2	2	3	0		3	2	0	0	0	0	20.8	0	36	0	0	1	0		0	0	0	1	0						0
BC0226	1	RDC	CELLULE 05	10.9	5.37	58.533	63	0.929095	0	26.4667	25	1	1	1	1	1	2	0		3	2	1	1	0	0	21.1	0	36	0	2	1	0		0	0	0	1	0						0
BC0227	1	RDC	CELLULE 05	10.9	5.37	58.533	65	0.900508	0	14.3667	24	1	3	1	2	1	3	0		3	2	0	0	0	0	19.2	0	36	0	0	1	0		0	0	0	1	0						0
BC0228	1	RDC	CELLULE 05	10.9	5.37	58.533	65	0.900508	1	38.6	37	1	1	1	2	2	2	0		3	2	1	1	0	0	18.4	1	37	0	3	1	0		0	0	0	1	0						0
BC0229	1	RDC	CELLULE 05	10.9	5.37	58.533	61	0.959557	1	24.7333	26	1	3	1	2	2	2	0		1	2	1	0	0	0	21.5	0	36	0	1	1	0		0	0	0	1	0						0
BC0230	1	RDC	CELLULE 05	10.9	5.37	58.533			1	20.3	37	1	3	1	1	1	1	0		3	0	1	1	1	0	20.2	0	36	0	3	1	0		0	0	0	1	0						0
BC0231	1	RDC	CELLULE 04	10.9	5.37	58.533	41	1.42763	0	3.4	24	2	2	1	1	1	2	0		3	2	0	0	0	0	19.4	0	36	0	0	1	0		0	0	0	1	0						0
BC0232	1	RDC	CELLULE 05	10.9	5.37	58.533	59	0.992085	0	42.0333	27	1	2	1	1	1	3	0		3	0	1	0	1	1	19	0	36	0	3	1	0		0	0	0	1	0						0
BC0233	1	RDC	CELLULE 05	10.9	5.37	58.533	62	0.944081	0	40	26	1	2	1	1	1	1	0		3	2	1	0	0	0	16.6	1	36	0	2	1	0		0	0	0	1	0						0
BC0234	1	RDC	CELLULE 05	10.9	5.37	58.533	64	0.914578	0	41.0667	34	1	1	2	2	1	1	0		3	0	1	1	0	0	17.2	1	36	0	3	1	0		0	0	0	1	0						0
BC0235	1	RDC	CELLULE 05	10.9	5.37	58.533	62	0.944081	1	25.1	27	1	2	2	1	2	3	0		3	2	1	1	0	0	22.1	0	36	0	2	1	0		0	0	0	1	0						0
BC0236	1	RDC	CELLULE 05	10.9	5.37	58.533	62	0.944081	0	8.8	23	1	3	1	1	1	3	0		3	0	1	0	0	0	19	0	36	0	1	0			0	0	0	1	0						0
BC0237	1	RDC	CELLULE 05	10.9	5.37	58.533	64	0.914578	0	28.8667	22	1	1	1	1	1	1	0		3	2	0	0	0	0	20.7	0	36	0	0	1	0		0	0	0	1	0						0
BC0238	1	RDC	CELLULE 05	10.9	5.37	58.533	62	0.944081	0	36.7333	26	1	1	1	1	1	1	0		1	0	0	0	0	0	19.7	0	36	0	0	1	0		0	0	0	1	0						0
BC0239	1	RDC	CELLULE 05	10.9	5.37	58.533			0	32.1333	22	2	1	1	1	1	1	0		3	2	0	0	0	0	21.6	0	36	0	0	1	0		0	0	0	1	0						0
BC0240	1	RDC	CELLULE 05	10.9	5.37	58.533	62	0.944081	0	22.2667	23	2	1	1	2	1	1	0		3	0	1	0	1	0	21.1	0	36	0	2	1	0		0	0	0	1	0						0
BC0241	1	RDC	CELLULE 05	10.9	5.37	58.533	62	0.944081	1	29.8333	23	1	2	1	2	1	1	0		3	2	1	1	1	0	20.5	0	36	0	3	1	0		1	0	3	1	0						1
BC0242	1	RDC	CELLULE 05	10.9	5.37	58.533	62	0.944081	1	33.7667	32	1	2	2	1	2	3	0		3	2	0	0	0	1	19.5	0	36	0	1	1	0		0	0	0	1	0						0
BC0243	1	RDC	CELLULE 05	10.9	5.37	58.533	46	1.27246	1	24.5667	24	1	2	1	1	1	1	0		3	2	0	0	0	1	18.7	0	35	0	1	1	0		0	0	0	1	0						0
BC0244	1	RDC	CELLULE 05	10.9	5.37	58.533			1	43.9667	30	2	2	1	2	2	3	0		3	1	1	1	1	1	17.2	1	36	0	5	1	0		0	0	0	1	1						1
BC0245	1	RDC	CELLULE 05	10.9	5.37	58.533	62	0.944081	0	11.4	25	1	3	1	1	1	1	0		3	2	1	0	0	0	20.8	0	35	0	1	1	0		0	0	0	1	0						0
BC0246	1	RDC	CELLULE 05	10.9	5.37	58.533			1	6.13333	22	1	2	1	2	3	2	0		3	2	0	0	0	0	20.7	0	36	0	0	1	0		0	0	0	0							0
BC0247	1	RDC	CELLULE 05	10.9	5.37	58.533	62	0.944081	0	11.0667	18	1	1	1	1	1	1	0		3	2	1	0	0	0	22.2	0	36	0	1	1	0		0	0	0	1	0						0
BC0248	1	1er etage	CELLULE 106	10.9	5.37	58.533	64	0.914578	1	33.3	35	1	1	2	1	1	1	1	1990	3	0	1	1	1	1	17.5	1	36	0	5	1	1	Image of middle abundance left pneumothorax	0	1	1	1	0	Sensible	Sensible	Sensible	Sensible	0	3
BC0249	1	RDC	CELLULE 05	10.9	5.37	58.533	74	0.790986	0	29.6333	30	1	1	1	1	2	2	0		3	2	0	0	0	0	22.3	0	36	0	0	1	0		0	0	0	1	0						0
BC0250	1	RDC	CELLULE 06	10.9	5.37	58.533			0	39.5333	32	1	1	1	1	2	2	0		3	0	0	0	0	0	19.9	0	35	0	0	1	1	Right apex opacity	0	0	0	1	0						2
BC0251	1	RDC	CELLULE 06	10.9	5.37	58.533			0	23.2667	25	1	2	1	1	2	2	0		3	0	0	0	0	0	19	0	37	0	0	1	0		0	0	0	1	0						0
BC0252	1	RDC	CELLULE 05	10.9	5.37	58.533	66	0.886864	1	9.13333	18	2	1	1	1	2	3	0		3	2	0	0	0	0	21.9	0	36	0	0	0			0	0	0	1	0						0
BC0253	1	RDC	CELLULE 05	10.9	5.37	58.533			0	35.3	25	2	1	1	1	1	2	0		3	2	0	0	0	0	21	0	36	0	0	1	0		0	0	0	1	0						0
BC0254	1	RDC	CELLULE 05	10.9	5.37	58.533			0	15.8	22	1	3	1	1	1	1	0		3	2	0	0	0	0	18.8	0	36	0	0	1	0		0	0	0	1	0						0
BC0255	1	RDC	CELLULE 05	10.9	5.37	58.533	56	1.04523	0	22.7	21	1	2	1	1	1	1	0		3	0	0	0	0	0	16	1	36	0	1	1	0		0	0	0	1	0						0
BC0256	1	RDC	CELLULE 05	10.9	5.37	58.533	62	0.944081	0	43.8	30	2	1	1	1	1	2	0		3	0	0	0	0	0	17.9	1	36	0	1	1	0		0	0	0	1	0						0
BC0257	1	RDC	CELLULE 05	10.9	5.37	58.533			0	13.8	45	2	1	1	2	2	2	0		1	0	0	0	0	0	18.5	0	36	0	0	1	1	Opacity of the upper right lobe	0	0	0	1	0						2
BC0258	1	RDC	CELLULE 05	10.9	5.37	58.533	68	0.860779	1	18.2667	35	1	2	1	2	2	3	0		3	0	0	0	0	0	18.1	1	36	0	1	1	0		0	0	0	1	0						0
BC0259	1	RDC	CELLULE 05	10.9	5.37	58.533			0	23.1667	54	2	1	1	2	2	1	1	1989	1		0	0	1	0	22.5	0	36	0	1	1	1	Opacity of the bases	0	0	0	1	0						2
BC0260	1	RDC	CELLULE 05	10.9	5.37	58.533			1	40.9333	22	1	2	1	1	1	1	0		3	0	0	0	0	0	19.5	0	36	0	0	1	0		0	0	0	1	0						0
BC0261	1	RDC	CELLULE 05	10.9	5.37	58.533	65	0.900508	0	44.5	33	1	1	1	2	1	1	0		3	2	0	0	0	0	18.9	0	35	0	0	1	0		1	0	3	1	0						0
BC0262	1	RDC	CELLULE 05	10.9	5.37	58.533	62	0.944081	0	13.7667	27	2	1	1	2	1	1	0		3	2	1	0	1	0	19.7	0	36	0	2	1	0		0	0	0	0							0
BC0263	1	RDC	CELLULE 05	10.9	5.37	58.533	54	1.08394	0	14.7	23	1	2	1	2	2	2	0		1	2	0	0	0	0	22.9	0	36	0	0	1	0		0	0	0	1	0						0
BC0264	1	RDC	CELLULE 05	10.9	5.37	58.533	62	0.944081	0	23.8	22	1	3	1	1	1	1	0		3	0	1	1	1	0	17.2	1	36	0	4	1	0		0	0	0	1	0						1
BC0265	1	RDC	CELLULE 05	10.9	5.37	58.533	64	0.914578	0	28.4667	36	1	1	1	2	1	1	0		3	2	1	0	1	0	21	0	36	0	2	0			1	0	3	1	0						0
BC0266	1	RDC	CELLULE 05	10.9	5.37	58.533	62	0.944081	1	32.7	38	2	1	1	2	1	1	1	1998	3	0	1	1	1	0	19.5	0	36	0	3	1	0		0	0	0	1	0						0
BC0267	1	RDC	CELLULE 05	10.9	5.37	58.533	68	0.860779	0	25.6	23	1	1	1	1	2	3	0		3	2	0	0	0	0	22.6	0	35	0	0	0			0	0	0	1	0						0
BC0268	1	RDC	CELLULE 05	10.9	5.37	58.533	63	0.929095	0	28.5333	33	1	1	1	1	2	2	0		3	0	0	0	0	0	20.5	0	35	0	0	1	0					1	0						0
BC0269	1	RDC	CELLULE 05	10.9	5.37	58.533			0	11.8333	23	1	2	1	2	1	2	0		3	2	0	0	0	0	21	0	36	0	0							0							0
BC0270	1	RDC	CELLULE 06	10.9	5.37	58.533	53	1.1044	1	4.6	19	1	3	1	1	1	2	0		3	2	0	0	0	0	24.3	0	35	0	0	1	0		0	0	0	1	0						0
BC0271	1	RDC	CELLULE 06	10.9	5.37	58.533	33	1.77373	0	39.6	33	1	2	1	1	1	3	0		1	2	0	0	0	0	17.3	1	35	0	1	1	1	Left axillary opacity	0	0	0	1	0						2
BC0272	1	RDC	CELLULE 06	10.9	5.37	58.533	54	1.08394	0	34.2667	28	1	3	1	1	2	3	0		3	0	0	0	0	0	20.8	0	35	0	0	1	0		0	0	0	1	0						0
BC0273	1	RDC	CELLULE 06	10.9	5.37	58.533	53	1.1044	0	38.4333	32	2	1	2	1	1	1	0		3	0	1	0	0	0	18.9	0	35	0	1	1	0		1	0	3	1	0						0
BC0274	1	RDC	CELLULE 06	10.9	5.37	58.533	53	1.1044	1	24.0333	24	1	3	1	1	2	2	0		3	0	0	0	0	0	20.8	0	34	0	0	1	0		0	0	0	1	0						0
BC0275	1	RDC	CELLULE 06	10.9	5.37	58.533	53	1.1044	1	14.8	29	1	3	1	2	2	2	0		3		0	0	0	0	19.7	0	35	0	0	1	0		0	0	0	0							0
BC0276	1	RDC	CELLULE 06	10.9	5.37	58.533	53	1.1044	0	38.1333	32	1	1	1	1	1	2	1	2005	3	0	1	1	0	0	21	0	36	0	2	1	0		0	0	0	1	0						0
BC0277	1	RDC	CELLULE 06	10.9	5.37	58.533	53	1.1044	0	21.2	36	2	2	1	2	2	2	1	2012	1	0	1	1	0	0	25.9	0	35	0	2	1	0		0	0	0	1	0						0
BC0278	1	RDC	CELLULE 06	10.9	5.37	58.533			0	19.4667	25	1	1	1	1	1	2	0		3	0	1	0	0	0	22.4	0	35	0	1	1	0		1	0	3	1	0						0
BC0279	1	RDC	CELLULE 06	10.9	5.37	58.533			0	42.1	26	1	1	1	2	2	2	0		1	2	1	1	1	1	20.9	0	35	0	4	1	0		0	0	0	1	0						1
BC0280	1	RDC	CELLULE 06	10.9	5.37	58.533	53	1.1044	0	11.3	19	1	1	1	1	2	2	0		3	2	0	0	0	0	25.8	0	35	0	0	1	0		0	0	0	1	0						0
BC0281	1	RDC	CELLULE 06	10.9	5.37	58.533	52	1.12563	1	11.6	28	1	3	1	2	1	3	1	2007	3	2	1	0	0	1	19.7	0	36	0	2	1	0		0	0	0	1	0						0
BC0282	1	RDC	CELLULE 06	10.9	5.37	58.533			0	25.4	24	1	3	1	1	1	2	0		3	2	0	0	0	0	20.7	0	34	0	0	1	0		0	0	0	1	0						0
BC0283	1	RDC	CELLULE 06	10.9	5.37	58.533	52	1.12563	0	28.7	22	1	3	1	1	1	1	0		3	0	0	1	1	1	17.5	1	35	0	4	1	0		0	0	0	1	0						1
BC0284	1	RDC	CELLULE 06	10.9	5.37	58.533			0	34.6333	30	1	3	1	1	2	2	0		3	0	1	0	0	0	20.5	0	35	0	1	1	0		0	0	0	1	0						0
BC0285	1	RDC	CELLULE 06	10.9	5.37	58.533	53	1.1044	0	34	25	1	2	1	1	2	3	0		1	2	0	0	0	1	20.3	0	36	0	1	1	0		0	0	0	1	0						0
BC0286	1	RDC	CELLULE 06	10.9	5.37	58.533			0	24.8333	23	1	3	1	2	1	2	0		3	0	1	0	0	1	20	0	36	0	2	1	0		0	0	0	1	0						0
BC0287	1	RDC	CELLULE 06	10.9	5.37	58.533	53	1.1044	1	14.2333	25	1	1	1	2	2	3	0		3	2	1	0	1	1	21.3	0	35	0	3	1	0		0	0	0	1	0						0
BC0288	1	RDC	CELLULE 06	10.9	5.37	58.533			0	24.8333	21	1	3	1	1	3	2	0		3	0	0	1	0	0	24.2	0	36	0	1							0							0
BC0289	1	RDC	CELLULE 06	10.9	5.37	58.533	53	1.1044	0	11.3	30	1	3	1	2	3	1	0		3	2	0	0	0	0	22.4	0	35	0	0	1	0		0	1	1	1	0	Resistant	Resistant	Resistant	Resistant	2	3
BC0290	1	RDC	CELLULE 06	10.9	5.37	58.533	54	1.08394	1	39.0333	36	2	3	1	1	2	2	1	2008	1	0	1	0	0	1	16.9	1	36	0	3	1	0		0	0	0	1	0						0
BC0291	1	RDC	CELLULE 06	10.9	5.37	58.533			0	9.6	20	1	2	1	1	1	2	0		3	0	0	0	0	0	21.8	0	36	0	0	1	0		0	0	0	1	0						0
BC0292	1	RDC	CELLULE 06	10.9	5.37	58.533			0	17.8	37	2	1	1	2	1	1	0		3	0	0	0	0	0	18.9	0	36	0	0	1	0		0	0	0	1	0						0
BC0293	1	RDC	CELLULE 06	10.9	5.37	58.533	58	1.00919	0	41.2333	26	1	2	1	2	2	3	0		3	0	0	0	0	0	22.3	0	36	0	0	1	0		0	0	0	1	0						0
BC0294	1	RDC	CELLULE 06	10.9	5.37	58.533			0	39.6667	33	1	3	1	1	1	2	0		1	2	0	0	0	0	22.3	0	36	0	0	1	0		0	0	0	1	0						0
BC0295	1	RDC	CELLULE 06	10.9	5.37	58.533			0	23.5667	25	2	2	1	1	2	3	0		3	2	0	0	0	0	20	0	36	0	0	1	0		0	0	0	1	0						0
BC0296	1	RDC	CELLULE 06	10.9	5.37	58.533	11	5.32118	0	41.2333	20	1	3	1	1	1	2	0		3	0	0	0	1	0	18.7	0	36	0	1	1	0		0	0	0	1	0						0
BC0297	1	RDC	CELLULE 06	10.9	5.37	58.533			1	29.6667	18	2	2	1	1	1	3	0		3	2	0	0	0	0	23	0	36	0	0	1	0		0	0	0	1	0						0
BC0298	1	RDC	CELLULE 06	10.9	5.37	58.533	53	1.1044	1	29.1	34	1	3	1	2	2	2	1	2005	2	0	1	0	0	0	21.9	0	35	0	1	1	1	Less extensive micronodules of the left lung	0	0	0	1	0						2
BC0299	1	RDC	CELLULE 06	10.9	5.37	58.533			1	24.1	20	2	1	1	2	3	2	0		3	2	0	0	0	0	19	0	35	0	0	1	0		0	0	0	1	0						0
BC0300	1	RDC	CELLULE 06	10.9	5.37	58.533			0	12.0667	15	2	1	1	1	2	1	0		1	2	0	0	0	0	16.2	1	36	0	1	1	0		1	0	3	1	0						0
BC0301	1	RDC	CELLULE 06	10.9	5.37	58.533	56	1.04523	0	22.8	33	2	2	1	2	1	1	0		3	0	0	0	0	0	22.4	0	35	0	0	1	0					1	0						0
BC0302	1	RDC	CELLULE 06	10.9	5.37	58.533	59	0.992085	1	12.0667	19	1	2	1	1	2	3	0		3	2	1	1	1	0	20.6	0	36	0	3	1	0		0	0	0	1	0						0
BC0303	1	RDC	CELLULE 06	10.9	5.37	58.533	53	1.1044	0	17.0333	27	2	2	1	1	2	1	0		3	2	1	1	1	1	18.9	0	36	0	4	1	0		1	0	3	0							1
BC0304	1	RDC	CELLULE 06	10.9	5.37	58.533	52	1.12563	0	14.9333	25	1	1	1	2	2	3	0		1	0	0	0	0	0	20.5	0	36	0	0	1	0		0	0	0	1	0						0
BC0305	1	RDC	CELLULE 06	10.9	5.37	58.533	53	1.1044	0	24.1	29	1	2	1	1	3	2	0		3	2	0	0	0	0	20.4	0	36	0	0	1	0		0	0	0	1	0						0
BC0306	1	RDC	CELLULE 06	10.9	5.37	58.533	52	1.12563	0	6.93333	27	1	1	1	1	2	2	0		1	2	0	0	0	0	20.6	0	36	0	0	1	0		0	0	0	1	0						0
BC0307	1	RDC	CELLULE 06	10.9	5.37	58.533	4	14.6333	1	25.6	42	1	2	1	1	3	2	0		1	2	0	0	0	0	21.4	0	35	0	0	0			0	0	0	1	0						0
BC0308	1	RDC	CELLULE 06	10.9	5.37	58.533			0	7.46667	30	1	2	2	2	2	1	0		3	0	0	0	0	0	20.7	0	36	0	0	1	0		0	0	0	1	0						0
BC0309	1	RDC	CELLULE 06	10.9	5.37	58.533	59	0.992085	0	19.5333	24	1	2	1	2	1	2	0		3	2	0	0	0	0	22.5	0	36	0	0	1	0		0	0	0	1	0						0
BC0310	1	RDC	CELLULE 06	10.9	5.37	58.533			0	40.8333	31	1	1	1	1	2	3	0		3	0	0	0	1	0	20.4	0	36	0	1	1	0		0	0	0	1	0						0
BC0311	1	RDC	CELLULE 06	10.9	5.37	58.533			1	18.7333	36	1	2	1	2	1	2	0		1	1	1	1	1	1	19	0	36	0	4	1	0		0	0	0	0							0
BC0312	1	RDC	CELLULE 10	10.9	5.37	58.533	40	1.46332	1	20.1667	31	1	3	1	2	1	1	0		3	0	0	0	1	0	22	0	36	0	1	1	0		0	0	0	1	0						0
BC0313	1	1er etage	RECEL 11	5.39	4.21	22.6919	10	2.26919	1	40.9	41	1	2	1	2	3	2	0		1	0	0	0	0	0	23.4	0	36	0	0	1	0		0	0	0	1	0						0
BC0314	1	RDC	CELLULE 10	10.9	5.37	58.533	43	1.36123	0	31.5333	35	1	2	1	2	2	2	0		3	0	0	0	0	0	27.7	0	36	0	0	1	0		0	0	0	1	0						0
BC0315	1	RDC	CELLULE 10	10.9	5.37	58.533	40	1.46332	1	41.8333	35	1	2	1	1	1	2	0		3	2	0	0	0	1	23.4	0	35	0	1	1	0		0	0	0	1	0						0
BC0316	1	RDC	CELLULE 10	10.9	5.37	58.533	40	1.46332	0	48.2	39	2	2	1	1	3	2	0		1	0	0	0	1	0	27.4	0	36	0	1	0			0	0	0	1	0						0
BC0317	1	RDC	CELLULE 10	10.9	5.37	58.533	40	1.46332	0	18.6667	40	2	1	2	2	1	1	0		3	2	0	0	0	0	21.7	0	35	0	0	1	0		0	0	0	1	0						0
BC0318	1	RDC	CELLULE 10	10.9	5.37	58.533	40	1.46332	0	33.8333	31	1	3	2	2	2	3	0		3	0	1	1	1	0	18.8	0	35	0	3	1	0		0	0	0	1	0						0
BC0319	1	RDC	CELLULE 10	10.9	5.37	58.533	41	1.42763	0	34.7667	28	1	3	1	1	2	2	0		3	0	1	0	1	0	20	0	36	0	2	1	0		0	0	0	1	0						0
BC0320	1	RDC	CELLULE 10	10.9	5.37	58.533	41	1.42763	0	12.1333	31	1	3	1	1	1	2	0		3	2	1	1	1	0	24.5	0	36	0	3	1	0		0	0	0	1	0						0
BC0321	1	RDC	CELLULE 10	10.9	5.37	58.533			1	23.1	21	1	1	1	2	1	3	0		3	2	0	0	0	0	23.3	0	36	0	0	1	0		0	0	0	1	0						0
BC0322	1	RDC	CELLULE 10	10.9	5.37	58.533			1	13.3	29	1	1	1	1	2	3	0		3	2	0	0	0	0	24.3	0	36	0	0	1	0		0	0	0	1	0						0
BC0323	1	RDC	CELLULE 10	10.9	5.37	58.533	40	1.46332	1	24.1667	22	1	3	1	2	2	2	0		1	2	0	0	0	0	23.3	0	36	0	0	1	0		0	0	0	1	0						0
BC0324	1	RDC	CELLULE 12	5.39	4.21	22.6919	3	7.56397	0	24.1	25	1	1	1	1	1	2	0		3	0	0	0	0	0	21.5	0	36	0	0	1	0		0	0	0	1	0						0
BC0325	1	RDC	CELLULE 07	5.39	4.21	22.6919	3	7.56397	0	3.96667	37	1	3	2	2	2	2	0		1	0	1	0	0	0	33.3	0	36	0	1	1	0		0	0	0	1	0						0
BC0326	1	RDC	CELLULE 06	10.9	5.37	58.533	37	1.58197	1	8.4	24	1	3	1	1	1	1	0		3	0	1	0	1	1	19.7	0	36	0	3	1	0		0	0	0	1	0						0
BC0327	1	RDC	CELLULE 06	10.9	5.37	58.533			0	14.0667	18	1	2	1	1	1	3	0		3	2	0	0	0	0	18	1	36	0	1	1	0		0	0	0	1	0						0
BC0328	1	RDC	CELLULE 10	10.9	5.37	58.533	40	1.46332	1	26.3333	31	1	3	1	2	1	2	1	2011	3	0	0	0	0	0	21.9	0	36	0	0	1	0		1	0	3	1	0						0
BC0329	1	RDC	CELLULE 10	10.9	5.37	58.533	40	1.46332	1	39.3	29	1	3	1	1	1	2	0		3	0	0	0	1	1	15.6	1	36	0	3	1	0		0	0	0	1	0						0
BC0330	1	RDC	CELLULE 10	10.9	5.37	58.533			0	12.3333	28	1	1	1	2	1	2	0		3	0	1	0	1	1	23.2	0	36	0	3	1	0		0	0	0	1	0						0
BC0331	1	RDC	CELLULE 10	10.9	5.37	58.533	40	1.46332	0	36.6333	39	1	1	1	2	1	2	1	2011	1	0	0	0	0	0	26	0	36	0	0	1	0		0	0	0	1	0						0
BC0332	1	RDC	CELLULE 10	10.9	5.37	58.533	40	1.46332	0	28.4667	26	1	3	1	1	3	2	0		3	0	0	0	0	0	25.3	0	35	0	0	1	0		0	0	0	1	0						0
BC0333	1	RDC	CELLULE 10	10.9	5.37	58.533	40	1.46332	1	10.3667	37	1	3	1	1	2	3	0		3	0	0	1	1	0	23.7	0	35	0	2	1	0		0	0	0	1	0						0
BC0334	1	RDC	CELLULE 10	10.9	5.37	58.533	40	1.46332	0	33.7667	30	1	2	2	2	1	2	0		1	2	0	1	0	0	26.4	0	36	0	1	1	0		0	0	0	1	0						0
BC0335	1	RDC	CELLULE 10	10.9	5.37	58.533	40	1.46332	1	21.4333	31	1	2	1	2	1	2	0		1	0	0	0	1	0	24.1	0	36	0	1	1	0		0	0	0	1	0						0
BC0336	1	RDC	CELLULE 10	10.9	5.37	58.533	40	1.46332	0	34.4	32	1	2	1	2	2	3	0		3	2	0	0	1	1	22.8	0	36	0	2	1	0		0	0	0	1	0						0
BC0337	1	RDC	CELLULE 06	10.9	5.37	58.533	2	29.2665	1	41.9333	46	1	3	1	2	2	2	0		1	0	0	0	0	1	28.1	0	36	0	1	1	0		0	0	0	1	1						0
BC0338	1	RDC	CELLULE 10	10.9	5.37	58.533	40	1.46332	1	25.7667	36	2	3	1	2	2	2	0		3	0	0	0	0	0	22	0	35	0	0	1	0		0	0	0	1	0						0
BC0339	1	RDC	CELLULE 10	10.9	5.37	58.533	40	1.46332	0	24.2667	35	1	1	1	2	2	2	0		2	0	0	0	0	0	24.7	0	36	0	0	1	0		0	0	0	1	0						0
BC0340	1	RDC	CELLULE 07	5.39	4.21	22.6919	3	7.56397	0	8.03333	28	1	3	1	2	2	2	0		1	0	0	0	0	0	27	0	36	0	0	1	0		0	0	0	1	0						0
BC0341	1	RDC	CELLULE 10	10.9	5.37	58.533	40	1.46332	1	7.2	33	1	2	1	1	2	1	1	2000	1	0	0	0	0	0	26.4	0	34	0	0	1	0		0	0	0	1	0						0
BC0342	1	RDC	CELLULE 10	10.9	5.37	58.533	40	1.46332	1	11.3667	38	1	2	1	2	2	3	1	2002	3	0	0	0	0	0	22.5	0	33	0	0	1	0		0	0	0	1	0						0
BC0343	1	RDC	CELLULE 06	10.9	5.37	58.533	60	0.97555	1	40.9333	31	2	2	1	1	1	1	1	2002	3	0	0	0	1	0	18.6	0	35	0	1	1	0		0	0	0	1	0						0
BC0344	1	RDC	CELLULE 10	10.9	5.37	58.533	40	1.46332	1	7	40	1	3	1	2	2	2	0		3	0	0	0	0	0	26.8	0	37	0	0	1	0		0	0	0	1	0						0
BC0345	1	RDC	CELLULE 10	10.9	5.37	58.533	40	1.46332	1	2.63333	37	1	1	1	2	2	3	0		3	0	1	1	1	0	32.3	0	34	0	3	0			0	0	0	1	0						0
BC0346	1	RDC	CELLULE 10	10.9	5.37	58.533	10	5.8533	1	27.2333	38	1	2	1	2	1	2	0		3	0	0	0	0	0	23.1	0	36	0	0	1	0		0	0	0	1	0						0
BC0347	1	RDC	CELLULE 08	10.9	5.37	58.533	46	1.27246	0	19.6333	26	1	1	2	1	1	1	0		3		0	0	0	0	20.2	0	36	0	0	1	0		0	0	0	1	0						0
BC0348	1	RDC	CELLULE 10	10.9	5.37	58.533	40	1.46332	0	25.8333	34	1	1	1	1	2	2	0		1	2	0	0	0	0	30.1	0	34	0	0	0			0	0	0	1	0						0
BC0349	1	RDC	CELLULE 10	10.9	5.37	58.533	40	1.46332	1	31.5	31	1	1	1	1	1	1	0		3		0	0	1	0	20.8	0	36	0	1	1	0		0	0	0	1	0						0
BC0350	1	RDC	CELLULE 08	10.9	5.37	58.533	47	1.24538	0	2.56667	23	1	3	1	1	2	2	1	2009	3	0	0	0	0	0	19.8	0	36	0	0	1	0		0	0	0	1	0						0
BC0351	1	RDC	CELLULE 08	10.9	5.37	58.533	40	1.46332	0	37.1667	36	2	3	2	2	1	1	0		3	0	0	1	1	0	19	0	36	0	2	1	0		0	0	0	1	0						0
BC0352	1	RDC	CELLULE 08	10.9	5.37	58.533	56	1.04523	0	31.9	33	2	1	1	2	1	1	0		3	0	1	0	1	0	21.5	0	36	0	2	1	0		0	0	0	1	0						0
BC0353	1	RDC	CELLULE 08	10.9	5.37	58.533	48	1.21944	1	14.5	27	2	1	1	1	1	1	0		3	2	1	0	0	0	20.6	0	36	0	1	1	0		0	0	0	1	0						0
BC0354	1	RDC	CELLULE 08	10.9	5.37	58.533	47	1.24538	0	26.2	30	2	3	1	2	2	3	0		1	0	0	0	0	0	18.1	1	36	0	1	1	0		0	0	0	1	0						0
BC0355	1	RDC	CELLULE 08	10.9	5.37	58.533			0	19.9333	49	1	3	1	2	1	1	0		1	0	1	1	0	0	18.7	0	36	0	2	1	0		0	0	0	1	0						0
BC0356	1	RDC	CELLULE 08	10.9	5.37	58.533			0	11.2	60	2	1	1	2	1	1	0		2	0	0	0	1	0	19.5	0	35	0	1	1	0		0	0	0	1	0						0
BC0357	1	RDC	CELLULE 08	10.9	5.37	58.533	47	1.24538	0	11.1333	22	1	3	1	1	2	2	0		3	2	0	0	0	1	22.3	0	36	0	1	1	0		0	0	0	1	0						0
BC0358	1	RDC	CELLULE 08	10.9	5.37	58.533	47	1.24538	0	11.1333	41	1	2	1	1	1	3	0		1	0	0	0	0	0	23	0	36	0	0	1	0		0	0	0	1	0						0
BC0359	1	RDC	CELLULE 08	10.9	5.37	58.533			0	14.8667	29	2	1	1	2	1	1	0		1	2	0	0	1	1	24	0	36	0	2	1	0		0	0	0	1	0						0
BC0360	1	RDC	CELLULE 08	10.9	5.37	58.533	47	1.24538	0	29.8	25	1	2	1	2	3	2	0		1	0	1	0	1	0	19.8	0	36	0	2	1	0		0	0	0	1	0						0
BC0361	1	RDC	CELLULE 08	10.9	5.37	58.533	47	1.24538	0	8.6	31	1	2	1	2	1	1	0		3	2	1	1	1	0	20.1	0	34	0	3	1	0		0	0	0	1	0						0
BC0362	1	RDC	CELLULE 08	10.9	5.37	58.533	47	1.24538	0	5.9	26	1	3	1	2	2	2	0		3	0	1	0	0	0	21.1	0	36	0	1	1	0		0	0	0	1	0						0
BC0363	1	RDC	CELLULE 08	10.9	5.37	58.533			0	25.3667	24	1	2	1	1	3	2	0		1	2	0	0	0	0	22.9	0	36	0	0	0			0	0	0	1	0						0
BC0364	1	RDC	CELLULE 08	10.9	5.37	58.533			0	15.4667	31	1	3	2	2	2	3	0		3	0	0	1	0	0	18.5	0	35	0	1	1	0		0	0	0	1	0						0
BC0365	1	RDC	CELLULE 10	10.9	5.37	58.533	39	1.50085	0	29.2333	30	1	3	1	1	1	2	0		3		0	0	0	0	20.4	0	36	0	0	1	0		0	0	0	0							0
BC0366	1	RDC	CELLULE 08	10.9	5.37	58.533			1	36.1	40	2	3	1	2	1	2	0		3	0	0	0	0	0	17.8	1	36	0	1	1	1	Discreet left retroclavicular opacity	0	0	0	0							2
BC0367	1	RDC	CELLULE 10	10.9	5.37	58.533	43	1.36123	1	38.5667	37	1	3	1	2	2	3	0		3	2	0	0	0	0	22	0	35	0	0	1	0		0	0	0	1	0						0
BC0368	1	RDC	CELLULE 08	10.9	5.37	58.533	44	1.3303	0	45.2	28	1	3	1	2	2	2	0		3	0	0	0	0	0	24.2	0	36	0	0	1	0		0	0	0	1	0						0
BC0369	1	RDC	CELLULE 08	10.9	5.37	58.533	43	1.36123	1	26.2333	37	1	2	1	1	2	3	0		3	2	0	1	0	0	21.8	0	36	0	1	1	0		0	0	0	1	0						0
BC0370	1	RDC	CELLULE 08	10.9	5.37	58.533	44	1.3303	1	12.8667	35	1	2	1	2	1	1	0		3	2	0	1	0	0	18.8	0	36	0	1	1	0		0	0	0	1	0						0
BC0371	1	RDC	CELLULE 08	10.9	5.37	58.533	43	1.36123	0	9.56667	28	1	2	1	2	1	3	0		3	0	1	0	0	0	24.3	0	36	0	1	1	0		0	0	0	1	0						0
BC0372	1	RDC	CELLULE 08	10.9	5.37	58.533	43	1.36123	0	4.73333	18	1	2	1	1	3	2	0		3	2	0	0	0	0	22.9	0	36	0	0	1	0		0	0	0	1	0						0
BC0373	1	RDC	CELLULE 08	10.9	5.37	58.533			0	19.5	33	2	1	1	2	1	1	0		3	2	1	0	1	0	18.5	1	35	0	3	0			0	0	0	1	0						0
BC0374	1	RDC	CELLULE 08	10.9	5.37	58.533	44	1.3303	0	41.9	44	1	3	1	2	2	3	0		3	0	0	0	0	1	19	0	36	0	1	1	0		0	0	0	1	0						0
BC0375	1	RDC	CELLULE 08	10.9	5.37	58.533			0	6.3	25	2	1	1	2	1	1	0		3	0	0	0	0	0	20.5	0	35	0	0	1	0		0	0	0	1	0						0
BC0376	1	RDC	CELLULE 08	10.9	5.37	58.533	12	4.87775	1	39.7333	45	2	1	1	2	2	2	0		1	0	0	0	0	0	22.6	0	35	0	0	1	0		1	0	3	1	0						0
BC0377	1	RDC	CELLULE 08	10.9	5.37	58.533	44	1.3303	0	33.9	26	1	1	2	1	2	1	0		3	2	0	0	0	0	20.3	0	36	0	0	1	0		0	0	0	1	0						0
BC0378	1	RDC	CELLULE 08	10.9	5.37	58.533	44	1.3303	1	23.8667	25	1	2	1	1	1	2	0		3	0	0	0	0	0	19.6	0	36	0	0	1	0		0	0	0	1	0						0
BC0379	1	RDC	CELLULE 08	10.9	5.37	58.533	42	1.39364	0	38.7333	29	2	2	1	2	1	2	0		2	2	0	0	0	0	23	0	36	0	0	1	0		0	0	0	1	0						0
BC0380	1	RDC	CELLULE 08	10.9	5.37	58.533	44	1.3303	0	8.06667	24	2	1	1	2	1	1	0		3		0	0	0	0	20.3	0	36	0	0	1	0		0	0	0	1	0						0
BC0381	1	RDC	CELLULE 08	10.9	5.37	58.533	48	1.21944		16	24	1	1	1	2	1	1	0		3	2	1	0	1	0	20.4	0	36	0	2	1	0		0	0	0	1	0						0
BC0382	1	RDC	CELLULE 08	10.9	5.37	58.533	44	1.3303	0	7.76667	19	1	1	1	1	3	3	0		3	0	0	0	1	0	21.7	0	36	0	1	1	0		0	0	0	1	0						0
BC0383	1	RDC	CELLULE 02	10.9	5.37	58.533	50	1.17066	0	35.9333	17	1	3	1	2	1	2	0		1	0	0	0	0	0	23.7	0	35	0	0	0			0	0	0	1	0						0
BC0384	1	RDC	CELLULE 08	10.9	5.37	58.533	44	1.3303	1	44.9667	33	1	2	1	1	1	1	0		3	2	1	0	1	0	19.8	0	36	0	2	1	0		0	0	0	1	0						0
BC0385	1	RDC	CELLULE 08	10.9	5.37	58.533			0	14.8667	22	2	1	1	1	1	1	0		3	2	0	0	0	0	20	0	36	0	0	1	0		0	0	0	1	0						0
BC0386	1	RDC	CELLULE 08	10.9	5.37	58.533	44	1.3303	0	20.7333	30	1	1	1	1	2	3	0		3	2	0	0	0	0	21.6	0	36	0	0	1	0		0	0	0	1	1						0
BC0387	1	RDC	CELLULE 08	10.9	5.37	58.533			0	11.3667	21	1	1	1	1	1	1	0		3	2	1	0	1	0	19.7	0	36	0	2	1	0		0	0	0	1	0						0
BC0388	1	RDC	CELLULE 08	10.9	5.37	58.533			1	9.66667	22	1	2	1	2	1	1	0		3	2	0	1	0	0	20	0	36	0	1	1	0		0	0	0	1	0						0
BC0389	1	RDC	CELLULE 08	10.9	5.37	58.533			1	42.8	33	1	1	1	1	1	1	0		3	0	0	0	0	0	19.7	0	36	0	0	1	0		0	0	0	1	0						0
BC0390	1	RDC	CELLULE 08	10.9	5.37	58.533			0	8.36667	19	1	1	1	1	2	3	0		3	2	1	0	0	0	21.1	0	35	0	1	1	0		0	0	0	1	0						0
BC0391	1	RDC	CELLULE 08	10.9	5.37	58.533	44	1.3303	0	36.0333	34	2	2	1	1	1	1	0		2	0	0	0	0	0	18.3	1	36	0	1	1	0		0	0	0	1	0						0
BC0392	1	RDC	CELLULE 08	10.9	5.37	58.533	44	1.3303	0	9.73333	25	1	2	1	1	1	2	0		3	0	0	0	0	0	18.3	1	36	0	1	1	0		0	0	0	1	0						0
BC0393	1	RDC	CELLULE 08	10.9	5.37	58.533			0	11.3667	23	2	2	1	1	2	3	0		3	0	0	0	0	0	20.1	0	35	0	0	0			0	0	0	1	0						0
BC0394	1	RDC	CELLULE 08	10.9	5.37	58.533	44	1.3303	0	10.0333	53	1	2	1	2	2	3	0		1	0	0	0	0	0	18.7	0	36	0	0	1	0		0	0	0	1	0						0
BC0395	1	RDC	CELLULE 08	10.9	5.37	58.533			0	24.3667	23	1	1	1	1	1	1	0		3	0	0	1	0	0	19.3	0	36	0	1	1	0		0	0	0	1	0						0
BC0396	1	RDC	CELLULE 09	10.9	5.37	58.533	25	2.34132	0	18.7333	22	1	1	1	1	3	2	0		1	0	0	0	0	0	22.5	0	36	0	0	1	0		0	0	0	1	0						0
BC0397	1	RDC	CELLULE 09	10.9	5.37	58.533	59	0.992085	0	28.2333	21	1	1	1	1	1	2	0		3	2	0	0	0	0	22.5	0	36	0	0	1	0		0	0	0	1	0						0
BC0398	1	RDC	CELLULE 09	10.9	5.37	58.533			0	39.0333	24	1	2	1	1	1	2	0		3	2	1	0	0	0	22.9	0	36	0	1	1	0		0	0	0	1	0						0
BC0399	1	RDC	CELLULE 09	10.9	5.37	58.533	60	0.97555	0	34.9333	34	1	3	1	1	2	2	0		1	0	0	0	0	0	18.8	0	36	0	0	1	0		0	0	0	1	0						0
BC0400	1	RDC	CELLULE 09	10.9	5.37	58.533			0	10.1	26	1	2	2	2	2	3	0		2	0	0	0	0	0	21.6	0	36	0	0	1	0		0	0	0	1	0						0
BC0401	1	RDC	CELLULE 09	10.9	5.37	58.533			1	35.4	39	1	2	1	2	2	2	0		3	0	0	0	1	0	19.7	0	36	0	1	1	0		0	0	0	1	0						0
BC0402	1	RDC	CELLULE 09	10.9	5.37	58.533	59	0.992085	1	17.9	47	1	3	1	2	1	2	0		1	0	0	0	0	0	22	0	36	0	0	1	0		0	0	0	1	0						0
BC0403	1	RDC	CELLULE 09	10.9	5.37	58.533	59	0.992085	0	16.3667	37	1	2	1	2	1	2	0		1	2	0	1	0	0	20.8	0	36	0	1	1	0		0	0	0	1	0						0
BC0404	1	RDC	CELLULE 09	10.9	5.37	58.533	60	0.97555	0	40.0667	34	1	3	1	2	1	2	0		3	0	0	0	1	0	21.4	0	36	0	1	1	0		0	0	0	1	0						0
BC0405	1	RDC	CELLULE 09	10.9	5.37	58.533			0	21.4	31	1	1	1	1	1	3	0		2	2	1	1	1	1	20.1	0	36	0	4	1	0		0	0	0	1	0						1
BC0406	1	RDC	CELLULE 09	10.9	5.37	58.533	60	0.97555	0	10.1	25	1	2	1	1	1	2	0		2	0	0	0	0	0	23.7	0	36	0	0	1	0		0	0	0	1	0						0
BC0407	1	RDC	CELLULE 09	10.9	5.37	58.533	59	0.992085	0	14.4667	21	1	1	1	1	1	2	0		3	2	0	0	0	0	18.4	1	35	0	1	1	0		0	0	0	1	0						0
BC0408	1	RDC	CELLULE 09	10.9	5.37	58.533			0	17.7667	35	2	3	1	2	2	2	0		3	0	1	0	0	0	19.2	0	36	0	1	1	0		0	0	0	1	0						0
BC0409	1	RDC	CELLULE 09	10.9	5.37	58.533			0	32	28	1	2	1	2	1	2	0		3	0	0	0	0	1	24	0	36	0	1	1	0		0	0	0	1	0						0
BC0410	1	RDC	CELLULE 09	10.9	5.37	58.533			0	32.6	28	2	1	1	2	1	1	0		1	2	0	0	0	0	18.8	0	36	0	0	1	0		0	0	0	1	0						0
BC0411	1	RDC	CELLULE 09	10.9	5.37	58.533			0	6.93333	53	2	1	1	2	1	2	0		3	2	0	0	1	0	24.2	0	36	0	1	1	0		0	0	0	1	0						0
BC0412	1	RDC	CELLULE 09	10.9	5.37	58.533			0	32.9	32	1	2	1	1	1	1	0		3	2	0	0	0	0	19.1	0	36	0	0	1	0		0	0	0	1	0						0
BC0413	1	RDC	CELLULE 09	10.9	5.37	58.533	59	0.992085	0	35.8	25	1	1	1	2	1	2	0		3	2	0	1	1	1	18.9	0	36	0	3	1	0		0	0	0	1	0						0
BC0414	1	RDC	CELLULE 09	10.9	5.37	58.533	59	0.992085	0	5.7	25	2	1	1	2	3	1	0		1	2	1	1	0	1	22	0	36	0	3	1	0		0	0	0	1	1						1
BC0415	1	RDC	CELLULE 09	10.9	5.37	58.533	59	0.992085	0	109.067	42	1	3	2	1	3	2	1	2010	1	0	0	0	1	0	19	0	35	0	1	1	0		0	0	0	0							0
BC0416	1	RDC	CELLULE 09	10.9	5.37	58.533	99	0.591242	0	23.3333	35	2	1	1	2	1	2	1	2014	3	0	0	0	0	0	22.1	0	35	0	0	1	1	Right apex opacity	0	0	0	1	0						2
BC0417	1	RDC	CELLULE 09	10.9	5.37	58.533			0	12.0333	26	1	1	1	2	2	1	0		3	2	0	0	0	0	23.1	0	35	0	0	1	0		0	0	0	0							0
BC0418	1	RDC	CELLULE 09	10.9	5.37	58.533	59	0.992085	0	11.3	18	2	2	1	1	1	1	0		1	0	0	0	0	0	23.6	0	36	0	0	1	0		0	0	0	1	0						0
BC0419	1	RDC	CELLULE 09	10.9	5.37	58.533			0	20.7333	24	1	1	1	1	1	3	0		3	2	1	0	0	0	22.2	0	36	0	1	1	0		0	0	0	1	0						0
BC0420	1	RDC	CELLULE 09	10.9	5.37	58.533	59	0.992085	0	30.1	52	1	3	1	2	1	2	0		3	0	0	0	1	0	19.8	0	36	0	1	1	0		1	0	3	1	0						0
BC0421	1	RDC	CELLULE 09	10.9	5.37	58.533			0	4.3	23	2	1	1	1	1	2	0		3	2	0	1	0	0	20.7	0	36	0	1	1	0		0	0	0	1	0						0
BC0422	1	RDC	CELLULE 09	10.9	5.37	58.533	59	0.992085	0	21.8	33	1	3	1	2	1	2	0		1	2	0	0	0	0	21.3	0	36	0	0	1	0		0	0	0	1	0						0
BC0423	1	RDC	CELLULE 09	10.9	5.37	58.533	58	1.00919	0	16.2333	26	1	2	1	1	1	1	0		3	2	1	0	0	0	20.3	0	36	0	1	1	0		0	0	0	1	0						0
BC0424	1	RDC	CELLULE 09	10.9	5.37	58.533	59	0.992085	0	6.53333	31	1	3	1	1	1	2	0		2	1	1	0	1	0	19.3	0	36	0	2	0			0	0	0	1	1						0
BC0425	1	RDC	CELLULE 09	10.9	5.37	58.533			0	2.83333	25	1	3	1	1	1	2	0		3	2	0	0	0	0	20.3	0	36	0	0	1	0		0	0	0	1	0						0
BC0426	1	RDC	CELLULE 09	10.9	5.37	58.533	59	0.992085	0	35.1	35	2	1	1	2	1	1	0		1	2	0	1	0	0	22.9	0	36	0	1	1	0		0	0	0	1	0						0
BC0427	1	RDC	CELLULE 09	10.9	5.37	58.533	56	1.04523	0	33.8333	29	1	2	1	2	1	3	0		3	0	0	0	1	0	18.9	0	35	0	1	1	0		1	0	3	1	0						0
BC0428	1	RDC	CELLULE 09	10.9	5.37	58.533	59	0.992085	0	10.7333	27	1	2	1	1	2	3	0		1	0	1	0	0	0	21.6	0	35	0	1	1	0		0	0	0	1	0						0
BC0429	1	RDC	CELLULE 09	10.9	5.37	58.533	60	0.97555	0	25.2333	29	1	1	1	1	2	2	0		1	0	1	0	1	0	16	1	36	0	3	1	0		0	0	0	1	0						0
BC0430	1	RDC	CELLULE 09	10.9	5.37	58.533	60	0.97555	0	9.8	28	1	3	1	1	2	3	0		3	2	0	0	0	0	23.1	0	36	0	0	1	0		0	0	0	1	0						0
BC0431	1	RDC	CELLULE 09	10.9	5.37	58.533			0	26.4	27	2	2	1	2	3	2	0		3	2	0	0	0	0	20.8	0	35	0	0	1	0		0	0	0	1	0						0
BC0432	1	RDC	CELLULE 09	10.9	5.37	58.533	60	0.97555	0	8.16667	20	2	3	1	1	2	3	0		3	0	0	0	0	0	23	0	35	0	0	1	0		0	0	0	1	0						0
BC0433	1	RDC	CELLULE 09	10.9	5.37	58.533	60	0.97555	0	10.3333	20	1	3	1	1	2	3	0		2	2	0	0	0	0	21.4	0	36	0	0	1	0		0	0	0	1	0						0
BC0434	1	RDC	CELLULE 09	10.9	5.37	58.533	60	0.97555	0	11.9667	35	1	2	1	2	1	1	0		1	0	0	0	0	0	18.8	0	36	0	0	1	0		0	0	0	1	0						0
BC0435	1	RDC	CELLULE 09	10.9	5.37	58.533			0	16.1	33	1	2	2	1	2	3	0		1	2	1	1	1	0	19.8	0	36	0	3	1	0		0	1	1	1	0	Sensible	Sensible	Sensible	Sensible	0	3
BC0436	1	RDC	CELLULE 09	10.9	5.37	58.533	60	0.97555	1	16.2333	29	2	3	1	1	3	3	0		1	0	0	0	0	0	22.3	0	36	0	0	1	0		0	0	0	1	0						0
BC0437	1	RDC	CELLULE 09	10.9	5.37	58.533	57	1.02689	1	11.2333	27	1	2	1	1	2	3	1	2012	3	0	0	0	0	0	22.6	0	36	0	0	1	1	Right subclavicular opacity	0	0	0	1	0						2
BC0438	1	RDC	CELLULE 09	10.9	5.37	58.533	60	0.97555	0	16.1	23	1	2	1	1	1	2	0		1	2	0	0	0	0	19.8	0	36	0	0	1	0		0	0	0	1	0						0
BC0439	1	RDC	CELLULE 09	10.9	5.37	58.533			0	4.93333	34	1	3	1	2	2	3	0		3	2	0	0	0	0	19.8	0	36	0	0	1	0		1	0	3	1	0						0
BC0440	1	RDC	CELLULE 09	10.9	5.37	58.533	60	0.97555	0	6.13333	25	1	3	1	1	2	3	0		3	0	0	0	1	0	19.8	0	35	0	1	1	0		0	0	0	0							0
BC0441	1	RDC	CELLULE 09	10.9	5.37	58.533			1	27.0667	44	1	3	1	1	2	2	0		1	2	0	0	0	0	19.4	0	35	0	0	1	0		0	0	0	1	0						0
BC0442	1	RDC	CELLULE 09	10.9	5.37	58.533	60	0.97555	0	16.0333	33	1	2	1	1	1	2	0		3	0	0	0	0	0	20.4	0	36	0	0	1	0		0	0	0	1	0						0
BC0443	1	RDC	CELLULE 09	10.9	5.37	58.533			0	11.5	35	2	1	2	2	1	3	0		1	2	0	1	1	0	23.2	0	36	0	2	1	0		0	0	0	1	0						0
BC0444	1	RDC	CELLULE 09	10.9	5.37	58.533	60	0.97555	0	27.7667	35	2	1	1	1	2	3	0		3	0	0	0	1	0	17.1	1	36	0	2	1	0		0	0	0	1	0						0
BC0445	1	RDC	CELLULE 11	10.9	5.37	58.533	60	0.97555	0	9.9	24	1	2	1	1	2	1	0		3	0	1	0	1	0	22.2	0	36	0	2	1	0		0	0	0	1	0						0
BC0446	1	RDC	CELLULE 09	10.9	5.37	58.533	60	0.97555	0	20.9667	25	1	2	1	1	2	2	0		3	0	0	0	0	0	20.4	0	35	0	0	1	0		0	0	0	1	0						0
BC0447	1	RDC	CELLULE 11	10.9	5.37	58.533	61	0.959557	0	40.5	32	2	1	2	1	1	1	0		1	2	1	0	1	0	20.4	0	36	0	2	1	0		0	0	0	1	0						0
BC0448	1	RDC	CELLULE 11	10.9	5.37	58.533	61	0.959557	0	23.5	27	1	1	1	2	2	3	0		3	0	0	0	1	0	20.5	0	36	0	1	1	0		0	0	0	1	0						0
BC0449	1	RDC	CELLULE 11	10.9	5.37	58.533	60	0.97555	0	8.93333	27	2	1	1	2	2	3	0		1	2	0	1	1	0	23.9	0	36	0	2	1	0		1	0	3	1	0						0
BC0450	1	RDC	CELLULE 11	10.9	5.37	58.533	61	0.959557	0	39.6	46	1	3	1	1	2	1	0		1	0	0	0	0	0	22.3	0	36	0	0	1	0		0	0	0	1	0						0
BC0451	1	RDC	CELLULE 11	10.9	5.37	58.533	61	0.959557	0	40.2667	33	2	2	2	1	1	2	0		3	0	0	0	0	0	18.7	0	36	0	0	1	0		0	0	0	1	0						0
BC0452	1	RDC	CELLULE 11	10.9	5.37	58.533	61	0.959557	1	38.9	35	2	1	1	1	2	1	0		1	0	0	0	0	0	21.1	0	36	0	0	1	0		0	0	0	1	0						0
BC0453	1	RDC	CELLULE 11	10.9	5.37	58.533	61	0.959557	0	19.1333	20	2	1	1	2	1	1	0		3	2	1	0	1	0	17	1	35	0	3	1	0		0	0	0	1	1						1
BC0454	1	RDC	CELLULE 11	10.9	5.37	58.533	61	0.959557	0	24.9	22	1	3	1	1	2	3	0		3	0	0	0	0	0	20.2	0	36	0	0	1	0		0	0	0	1	0						0
BC0455	1	RDC	CELLULE 11	10.9	5.37	58.533	61	0.959557	1	32.0667	43	1	2	1	2	2	3	0		2	0	1	0	1	0	20.1	0	36	0	2	1	0		0	0	0	1	0						0
BC0456	1	RDC	CELLULE 11	10.9	5.37	58.533	61	0.959557	0	42.8	32	2	1	1	2	2	3	0		3	2	0	0	0	0	20.4	0	36	0	0	1	0		0	0	0	1	0						0
BC0457	1	RDC	CELLULE 11	10.9	5.37	58.533	61	0.959557	0	13.4	26	2	2	1	2	1	3	0		1	0	0	1	1	1	23.7	0	35	0	3	1	0		0	0	0	1	0						0
BC0458	1	RDC	CELLULE 11	10.9	5.37	58.533	61	0.959557	0	40.9333	38	2	3	1	1	1	1	0		3	0	0	0	1	0	21	0	36	0	1	1	0		0	0	0	1	0						0
BC0459	1	RDC	CELLULE 11	10.9	5.37	58.533	61	0.959557	0	22.9667	34	1	3	2	2	1	1	1	2008	3	2	1	0	1	0	19.6	0	36	0	2	1	0		0	0	0	1	1						0
BC0460	1	RDC	CELLULE 11	10.9	5.37	58.533	61	0.959557	0	17.8	52	1	1	1	2	2	3	1	2012	3	0	0	0	0	0	23.3	0	35	0	0	1	0		0	0	0	1	0						0
BC0461	1	RDC	CELLULE 11	10.9	5.37	58.533	60	0.97555	0	32.3333	47	2	2	1	2	1	3	0		1	2	0	0	0	0	22.3	0	36	0	0	1	0		0	0	0	1	0						0
BC0462	1	RDC	CELLULE 11	10.9	5.37	58.533	61	0.959557	0	18.5333	22	1	1	1	1	1	1	0		3	2	1	1	1	0	18.7	0	35	0	3	1	0		0	0	0	1	0						0
BC0463	1	RDC	CELLULE 11	10.9	5.37	58.533	61	0.959557	0	33	22	2	1	2	1	1	1	0		3	2	1	0	0	1	18.4	1	36	0	3	1	0		0	0	0	1	0						0
BC0464	1	RDC	CELLULE 11	10.9	5.37	58.533	61	0.959557	0	24.8333	35	1	1	1	1	1	1	0		3	0	0	0	0	0	17.2	1	36	0	1	1	0		0	0	0	1	0						0
BC0465	1	RDC	CELLULE 11	10.9	5.37	58.533	61	0.959557	0	38.0333	41	1	3	2	2	1	1	0		3	0	0	0	0	0	18.8	0	36	0	0	1	0		0	0	0	1	0						0
BC0466	1	RDC	CELLULE 05	10.9	5.37	58.533			0	28.1	22	2	2	2	1	1	1	0		1		0	1	0	0	19.9	0	36	0	1	1	0		0	0	0	1	0						0
BC0467	1	RDC	CELLULE 11	10.9	5.37	58.533			0	27.3333	35	1	1	1	2	1	1	0		1	0	1	1	1	0	18.9	0	36	0	3	1	0		0	0	0	1	0						0
BC0468	1	RDC	CELLULE 11	10.9	5.37	58.533			0	16.5	28	1	3	1	1	1	1	0		3	0	1	0	0	0	22.7	0	36	0	1	1	0		0	0	0	1	0						0
BC0469	1	RDC	CELLULE 11	10.9	5.37	58.533	61	0.959557	1	20.5667	46	2	2	1	2	2	3	0		1	0	0	1	1	0	19.2	0	36	0	2	1	0		0	0	0	1	0						0
BC0470	1	RDC	CELLULE 11	10.9	5.37	58.533	61	0.959557	0	25.3333	26	1	3	1	1	1	2	0		3	0	1	0	1	0	20.2	0	36	0	2	1	0		0	0	0	1	0						0
BC0471	1	RDC	CELLULE 11	10.9	5.37	58.533	61	0.959557	0	29.5667	36	1	1	1	2	2	3	0		1	2	0	1	1	0	21.6	0	36	0	2	1	0		0	0	0	1	0						0
BC0472	1	RDC	CELLULE 11	10.9	5.37	58.533	60	0.97555	1	29.4667	35	1	2	1	2	1	1	0		3	2	0	0	0	1	20.8	0	36	0	1	1	0		0	0	0	1	0						0
BC0473	1	RDC	CELLULE 11	10.9	5.37	58.533	60	0.97555	0	14.1667	41	1	1	1	2	1	1	0		1	2	0	0	0	0	20.1	0	36	0	0	1	0		0	0	0	1	0						0
BC0474	1	RDC	CELLULE 11	10.9	5.37	58.533			1	18.3667	40	2	1	1	1	1	1	0		1	0	0	0	0	0	19.2	0	36	0	0	1	0		0	0	0	1	0						0
BC0475	1	RDC	CELLULE 11	10.9	5.37	58.533	60	0.97555	0	21.0667	25	1	1	1	2	1	3	0		3		0	0	0	0	17.8	1	36	0	1	1	0		0	0	0	1	0						0
BC0476	1	RDC	CELLULE 09	10.9	5.37	58.533	69	0.848304	1	27.9333	25	1	2	1	1	2	3	0		3	0	1	0	1	0	21.8	0	36	0	2	1	0		0	0	0	1	0						0
BC0477	1	RDC	CELLULE 11	10.9	5.37	58.533	60	0.97555	0	24.6	23	2	1	2	1	1	3	0		1	2	0	0	1	0	22.2	0	36	0	1	1	0		0	0	0	1	0						0
BC0478	1	RDC	CELLULE 11	10.9	5.37	58.533	62	0.944081	0	20.5667	37	2	1	1	2	2	3	0		1	0	0	0	0	0	20.8	0	36	0	0	1	0		0	0	0	1	0						0
BC0479	1	RDC	CELLULE 11	10.9	5.37	58.533	67	0.873627	0	13.8333	28	1	3	1	1	2	3	0		1	0	0	0	1	0	22.2	0	36	0	1	1	0		0	0	0	1	0						0
BC0480	1	RDC	CELLULE 11	10.9	5.37	58.533	60	0.97555	0	25.9667	25	1	2	1	2	1	2	0		3	2	0	0	1	0	20.9	0	36	0	1	1	0		0	0	0	1	0						0
BC0481	1	RDC	CELLULE 11	10.9	5.37	58.533	53	1.1044	0	28.8667	25	1	1	2	1	2	3	0		1	2	0	0	0	0	19.2	0	36	0	0	1	0		1	0	3	1	0						0
BC0482	1	RDC	CELLULE 11	10.9	5.37	58.533	60	0.97555	0	28	24	2	2	1	1	2	1	0		1	2	0	0	0	0	23.5	0	36	0	0	1	0		1	0	3	1	0						0
BC0483	1	RDC	CELLULE 11	10.9	5.37	58.533	60	0.97555	0	27.2333	48	1	3	1	2	1	1	0		1	2	1	0	0	0	22.5	0	36	0	1	1	0		0	0	0	1	0						0
BC0484	1	RDC	CELLULE 11	10.9	5.37	58.533			1	18.8667	25	1	2	1	1	2	3	0		1		1	1	1	0	25	0	36	0	3	1	0		0	0	0	1	0						0
BC0485	1	RDC	CELLULE 11	10.9	5.37	58.533	60	0.97555	0	21.7	40	1	1	2	2	1	1	0		3	2	0	0	0	0	18.5	1	36	0	1	1	0		0	0	0	1	0						0
BC0486	1	RDC	CELLULE 11	10.9	5.37	58.533	59	0.992085	0	24.9	30	1	2	1	1	1	1	0		2	0	0	0	0	0	21.5	0	36	0	0	1	0		0	0	0	1	0						0
BC0487	1	RDC	CELLULE 11	10.9	5.37	58.533	69	0.848304	0	38.9	34	1	3	1	2	1	1	1	2011	3	0	1	0	0	0	20.7	0	36	0	1	1	0		0	0	0	1	0						0
BC0488	1	RDC	CELLULE 11	10.9	5.37	58.533	59	0.992085	0	26.0667	25	2	3	1	1	1	1	0		3	2	1	1	0	0	21.2	0	36	0	2	1	0		0	0	0	1	0						0
BC0489	1	RDC	CELLULE 11	10.9	5.37	58.533			0	22.1667	65	2	1	1	2	1	3	0		2		0	0	0	0	20.4	0	36	0	0	1	0		0	0	0	1	0						0
BC0490	1	RDC	CELLULE 11	10.9	5.37	58.533			0	28.5333	30	2	1	2	2	2	3	0		2	2	1	0	1	0	21.9	0	36	0	2	1	0		1	1	2	1	0	Resistant	Resistant	Sensible	Resistant	2	3
BC0491	1	RDC	CELLULE 11	10.9	5.37	58.533	59	0.992085	0	23.4	21	2	1	1	2	1	3	0		1	2	0	0	0	0	20.7	0	36	0	0	1	0		0	0	0	1	0						0
BC0492	1	RDC	CELLULE 12	5.39	4.21	22.6919	4	5.67297	0	27.4	31	1	3	1	2	2	2	0		1	0	0	0	0	0	23.4	0	36	0	0	1	0		0	0	0	1	0						0
BC0493	1	RDC	CELLULE 11	10.9	5.37	58.533	59	0.992085	0	43.6333		2	1	1	2	2	3	0		1	2	0	0	0	0	21.8	0	36	0	0	1	0		0	0	0	1	0						0
BC0494	1	RDC	CELLULE 11	10.9	5.37	58.533	56	1.04523	0	41.6	23	1	2	2	1	1	1	0		3	2	0	0	0	0	21.2	0	36	0	0	1	0		0	0	0	1	0						0
BC0495	1	RDC	CELLULE 11	10.9	5.37	58.533			0	38.1667	31	1	1	1	1	1	1	0		3	2	0	0	0	0	17.5	1	35	0	1	1	0		0	0	0	1	0						0
BC0496	1	RDC	CELLULE 11	10.9	5.37	58.533	60	0.97555	1	8.26667	28	1	3	1	1	1	3	0		1	2	0	1	1	1	18.6	0	36	0	3	1	0		0	0	0	1	0						0
BC0497	1	RDC	CELLULE 11	10.9	5.37	58.533			0	42.8333	23	2	1	1	1	1	1	0		1	2	0	0	1	0	25.8	0	36	0	1	1	0		0	0	0	1	0						0
BC0498	1	RDC	CELLULE 11	10.9	5.37	58.533	56	1.04523	0	5.73333	24	1	3	1	2	1	1	0		1	0	0	0	0	0	18.4	1	36	0	1	1	0		0	0	0	1	0						0
BC0499	1	RDC	CELLULE 11	10.9	5.37	58.533			0	32.0667	30	1	3	1	2	1	1	0		1	2	0	0	0	0	16.8	1	36	0	1	1	0		0	0	0	1	0						0
BC0500	1	RDC	CELLULE 11	10.9	5.37	58.533			0	32.2	33	1	2	2	1	2	3	0		3	0	1	0	1	0	17.7	1	36	0	3	1	0		1	0	3	1	0						1
BC0501	1	RDC	CELLULE 11	10.9	5.37	58.533			1	21.8	39	1	3	1	2	1	2	0		3	2	0	0	0	0	19	0	36	0	0	1	0		0	0	0	1	0						0
BC0502	1	RDC	CELLULE 12	5.39	4.21	22.6919	4	5.67297	0	16.5667	32	1	3	2	1	1	2	0		1	2	0	0	0	0	22.3	0	35	0	0	1	0		0	0	0	1	0						0
BC0503	1	RDC	CELLULE 12	5.39	4.21	22.6919			0	4.73333	53	2	2	1	2	3	2	0		3	2	0	0	0	0	30.2	0	36	0	0	1	0		0	0	0	1	0						0
BC0504	1	RDC	CELLULE 09	10.9	5.37	58.533	61	0.959557	0	26.1333	33	1	2	1	2	1	1	0		3	0	1	0	0	0	19.3	0	36	0	1	1	0		0	0	0	1	0						0
BC0505	1	RDC	CELLULE 11	10.9	5.37	58.533	62	0.944081	0	32.5333	28	1	2	1	1	1	1	0		3	2	0	0	0	0	20.3	0	36	0	0	1	0		0	0	0	1	0						0
BC0506	1	1er etage	CELLULE 101	10.9	5.37	58.533	12	4.87775	0	28.9333	44	1	3	1	2	1	2	0		1	0	0	0	1	0	21	0	36	0	1	1	0		0	0	0	1	0						0
BC0507	1	1er etage	CELLULE 104	10.9	5.37	58.533	10	5.8533	0	5.46667	45	1	3	1	2	2	2	0		2	0	0	0	0	0	24.2	0	36	0	0	1	0		0	0	0	1	0						0
BC0508	1	1er etage	CELLULE 104	10.9	5.37	58.533	10	5.8533	0	17.4667	44	1	3	2	2	3	2	1	2009	3	0	0	0	0	0	32.4	0	36	0	0	1	0		0	0	0	1	0						0
BC0509	1	1er etage	CELLULE 104	10.9	5.37	58.533	10	5.8533	0	14.4667	51	1	3	1	2	2	2	0		1	0	0	0	0	0	21.8	0	35	0	0	1	0		0	0	0	1	0						0
BC0510	1	1er etage	CELLULE 104	10.9	5.37	58.533	10	5.8533	0	0.433333	39	1	3	1	2	2	2	0		3	0	0	0	0	0	31.7	0	36	0	0	1	0		0	0	0	1	0						0
BC0511	1	1er etage	CELLULE 104	10.9	5.37	58.533	20	2.92665	0	15.5667	48	1	3	1	2	1	2	0		1	0	0	0	0	0	24.7	0	36	0	0	1	0		0	0	0	1	0						0
BC0512	1	1er etage	CELLULE 104	10.9	5.37	58.533	10	5.8533	0	11.5333	51	1	3	1	2	2	2	0		2	0	0	0	0	0	22.8	0	36	0	0	0			0	0	0	0							0
BC0513	1	1er etage	CELLULE 105	10.9	5.37	58.533	22	2.66059	1	12.1667	50	1	3	1	2	2	2	0		1	0	0	0	0	0	22.9	0	36	0	0	1	0		1	0	3	1	0						0
BC0514	1	1er etage	CELLULE 104	10.9	5.37	58.533	10	5.8533	0	5.46667	38	1	3	1	2	2	2	0		1	0	0	0	0	0	21.3	0	36	0	0	1	0		0	0	0	1	0						0
BC0515	1	1er etage	CELLULE 104	10.9	5.37	58.533	40	1.46332	0	29.6333	32	1	3	1	2	1	2	0		1	0	0	0	0	0	30	0	36	0	0	1	0		0	0	0	0							0
BC0516	1	1er etage	CELLULE 104	10.9	5.37	58.533	10	5.8533	0	3.36667	46	2	3	1	2	3	2	0		1	0	0	0	0	0	26.2	0	35	0	0	1	0		0	0	0	0							0
BC0517	1	RDC	CELLULE 11	10.9	5.37	58.533	61	0.959557	0	32.3	50	2	1	1	2	1	1	0		1	2	0	0	0	0	16.2	1	36	0	1	1	0		0	0	0	1	0						0
BC0518	1	1er etage	CELLULE 105	10.9	5.37	58.533	21	2.78729	0	5	35	1	3	1	1	2	2	0		1	0	0	0	0	0	20.5	0	36	0	0	1	0		1	0	3	1	0						0
BC0519	1	1er etage	CELLULE 104	10.9	5.37	58.533	10	5.8533	0	11.4333	35	1	3	1	2	2	2	0		1	2	0	0	0	1	20.7	0	36	0	1	1	0		0	0	0	1	1						0
BC0520	1	1er etage	CELLULE 105	10.9	5.37	58.533	21	2.78729	0	1.03333	26	2	3	1	2	2	2	0		3	0	0	0	0	0	22.1	0	36	0	0	1	0		0	0	0	1	0						0
BC0521	1	1er etage	CELLULE 105	10.9	5.37	58.533	21	2.78729	0	14.9333	22	1	3	2	1	3	2	0		1	2	0	0	0	0	21.8	0	36	0	0	1	0		0	0	0	1	0						0
BC0522	1	1er etage	CELLULE 105	10.9	5.37	58.533	21	2.78729	0	1.03333	34	2	1	1	1	2	2	0		3	2	1	1	1	0	23.5	0	36	0	3	1	0		0	0	0	1	0						0
BC0523	1	1er etage	CELLULE 105	10.9	5.37	58.533	21	2.78729	0	1.03333	29	2	1	1	1	3	2	0		3	0	0	0	0	0	20.8	0	36	0	0	1	0		0	0	0	1	0						0
BC0524	1	1er etage	CELLULE 105	10.9	5.37	58.533	21	2.78729	0	5.26667	22	1	2	2	2	1	2	0		1	0	0	0	0	0	25.9	0	36	0	0	1	0		0	0	0	0							0
BC0525	1	1er etage	CELLULE 105	10.9	5.37	58.533	21	2.78729	0	1.03333	38	2	3	2	2	2	2	0		3	0	0	0	0	0	26.3	0	36	0	0	0			0	0	0	0							0
BC0526	1	1er etage	CELLULE 105	10.9	5.37	58.533	21	2.78729	0	24.6333	32	1	3	1	1	1	2	0		1	0	0	0	0	0	21.5	0	36	0	0	1	0		0	0	0	1	1						0
BC0527	1	1er etage	CELLULE 105	10.9	5.37	58.533	21	2.78729	0	1.03333	33	1	1	1	2	2	2	0		3	0	0	0	0	0	21.3	0	36	0	0	1	0		0	0	0	0							0
BC0528	1	1er etage	CELLULE 105	10.9	5.37	58.533	32	1.82916	0	25.7667	48	1	3	1	2	2	3	0		1	0	0	0	0	0	20.8	0	36	0	0	1	0		0	0	0	1	0						0
BC0529	1	1er etage	CELLULE 105	10.9	5.37	58.533	21	2.78729	0	40.9333	36	1	3	1	2	1	2	0		3	2	1	0	1	0	19.2	0	36	0	2	1	0		0	0	0	1	0						0
BC0530	1	1er etage	CELLULE 105	10.9	5.37	58.533	21	2.78729	0	5	50	1	3	1	2	2	2	0		1	0	1	0	0	0	25.2	0	36	0	1	1	0		0	0	0	1	0						0
BC0531	1	1er etage	CELLULE 105	10.9	5.37	58.533	21	2.78729	0	4.66667	31	1	3	2	1	2	2	0		1	0	0	0	0	0	21	0	36	0	0	1	0		0	0	0	1	0						0
BC0532	1	1er etage	CELLULE 105	10.9	5.37	58.533	21	2.78729	0	0.366667	29	1	3	1	1	1	2	0		1	0	0	0	0	0	18	1	36	0	1	1	0		0	0	0	1	0						0
BC0533	1	1er etage	CELLULE 105	10.9	5.37	58.533	21	2.78729	0	12.7	52	1	3	1	2	2	2	0		1	0	0	0	0	0	26.3	0	36	0	0	1	0		0	0	0	1	0						0
BC0534	1	RDC	CELLULE 12	5.39	4.21	22.6919	5	4.53838	0	16.9	36	1	3	1	2	1	3	0		2	0	0	0	0	0	21.4	0	36	0	0	1	0		0	0	0	0							0
BC0535	1	1er etage	CELLULE 105	10.9	5.37	58.533	21	2.78729	0	5	41	1	3	2	1	2	2	0		3	0	0	0	1	0	27.1	0	36	0	1	1	0		0	0	0	1	1						0
BC0536	1	1er etage	CELLULE 105	10.9	5.37	58.533	21	2.78729	0	33.8	37	1	3	1	2	2	2	1	2008	3	0	0	0	1	1	22.5	0	35	0	2	1	0		0	0	0	0							0
BC0537	1	1er etage	CELLULE 105	10.9	5.37	58.533	21	2.78729	0	43.2667	45	1	3	1	2	1	2	0		1	0	0	0	0	0	24.8	0	35	0	0	1	0		0	0	0	1	0						0
BC0538	1	1er etage	CELLULE 105	10.9	5.37	58.533	21	2.78729	0	29.7333	27	1	2	1	1	2	2	0		1	0	0	0	0	0	29.7	0	36	0	0	1	0		0	0	0	1	0						0
BC0539	1	1er etage	CELLULE 102	10.9	5.37	58.533	57	1.02689	0	17.3	31	1	1	1	2	1	2	0		3	2	1	0	0	0	18.4	1	36	0	2	1	0		0	0	0	1	0						0
BC0540	1	1er etage	CELLULE 105	10.9	5.37	58.533	21	2.78729	0	43.2667	45	1	3	1	2	3	2	0		1	2	0	0	0	0	24.9	0	36	0	0	1	0		0	0	0	1	0						0
BC0541	1	RDC	CELLULE 05	10.9	5.37	58.533	62	0.944081	1	27	28	1	2	1	1	1	1	0		3	0	1	1	0	1	22.8	0	36	0	3	1	0		0	0	0	1	0						0
BC0542	1	1er etage	CELLULE 102	10.9	5.37	58.533	58	1.00919	0	23.7333	31	1	3	1	2	1	1	0		3	0	0	0	0	0	19	0	35	0	0	1	0		0	0	0	1	0						0
BC0543	1	1er etage	CELLULE 102	10.9	5.37	58.533	57	1.02689	1	16.3667	32	1	3	1	1	2	3	0		3	0	1	1	0	0	21.7	0	36	0	2	1	0		1	0	3	1	0						0
BC0544	1	1er etage	CELLULE 105	10.9	5.37	58.533	22	2.66059	0	11.4667	18	1	3	1	1	2	2	0		1	0	0	0	0	0	26.1	0	36	0	0							0							0
BC0545	1	1er etage	CELLULE 102	10.9	5.37	58.533	58	1.00919	1	11.2333	22	1	2	1	1	3	3	0		3	0	1	1	0	0	19.4	0	36	0	2	1	0		0	0	0	1	0						0
BC0546	1	1er etage	CELLULE 102	10.9	5.37	58.533	57	1.02689	0	7.86667	19	1	1	1	1	2	2	0		1		1	0	0	0	17.5	1	36	0	2	1	0		0	0	0	1	0						0
BC0547	1	1er etage	CELLULE 102	10.9	5.37	58.533			0	32.2333	24	1	1	2	1	1	2	1	2014	1	2	0	0	0	0	20.7	0	35	0	0	1	0		0	0	0	1	0						0
BC0548	1	1er etage	CELLULE 102	10.9	5.37	58.533			1	46.2333	33	1	2	1	1	1	3	0		3	0	0	0	0	1	17.9	1	35	0	2	1	1	Right axillary opacity	0	1	1	1	0	Resistant	Resistant	Sensible	Sensible	2	3
BC0549	1	1er etage	CELLULE 102	10.9	5.37	58.533			0	15.1667	20	2	1	1	1	2	2	0		3	2	0	0	1	0	22.5	0	35	0	1	1	0		0	0	0	1	0						0
BC0550	1	1er etage	CELLULE 102	10.9	5.37	58.533	57	1.02689	0	29.1	42	1	3	1	1	1	2	1	2006	3	0	1	0	1	0	19.4	0	36	0	2	1	1	Right retro and subclavicular excavation	0	0	0	1	0						2
BC0551	1	1er etage	CELLULE 102	10.9	5.37	58.533	57	1.02689	0	14.8667	20	1	2	1	1	1	1	0		3	0	0	0	0	0	18.7	0	34	0	0	1	0		0	0	0	1	0						0
BC0552	1	1er etage	CELLULE 102	10.9	5.37	58.533			0	28.7667	43	1	3	1	1	2	3	0		3	0	0	0	1	0	20.9	0	35	0	1	1	0		0	0	0	1	0						0
BC0553	1	1er etage	CELLULE 102	10.9	5.37	58.533			1	5.6	27	1	3	1	1	3	2	0		1	0	1	1	0	0	21.4	0	36	0	2	1	0		0	0	0	1	0						0
BC0554	1	RDC	CELLULE 11	10.9	5.37	58.533	58	1.00919	1	28.3	38	1	1	1	2	1	1	0		3	0	1	1	1	0	19.1	0	36	0	3	1	0		0	0	0	1	0						0
BC0555	1	1er etage	CELLULE 102	10.9	5.37	58.533	27	2.16789	0	24.9	30	2	1	2	1	1	1	0		3	0	0	0	0	0	20.3	0	36	0	0	1	0		0	0	0	1	0						0
BC0556	1	1er etage	CELLULE 102	10.9	5.37	58.533	56	1.04523	0	10.3333	38	1	2	1	2	1	2	0		1	2	0	0	0	0	20.2	0	36	0	0	0			0	0	0	1	0						0
BC0557	1	1er etage	CELLULE 102	10.9	5.37	58.533	65	0.900508	0	18.9667	28	2	3	1	1	1	1	0		3	0	1	0	1	0	19.2	0	36	0	2	1	0		0	0	0	1	0						0
BC0558	1	1er etage	CELLULE 102	10.9	5.37	58.533	57	1.02689	0	47.9	26	1	3	1	1	1	2	0		1	2	0	0	0	0	22	0	36	0	0	1	0		0	0	0	1	0						0
BC0559	1	1er etage	CELLULE 102	10.9	5.37	58.533	62	0.944081	0	26.4333	24	1	3	1	1	2	1	0		3	0	1	0	0	0	23.5	0	36	0	1	1	0		0	0	0	1	0						0
BC0560	1	1er etage	CELLULE 102	10.9	5.37	58.533	58	1.00919	0	24.9	32	1	1	2	2	1	3	0		1	0	0	0	1	0	18.9	0	36	0	1	1	0		0	0	0	1	0						0
BC0561	1	1er etage	CELLULE 102	10.9	5.37	58.533	102	0.573853	0	29.1667	20	1	1	1	1	2	2	0		3	2	0	0	0	0	18.7	0	35	0	0	1	0		0	0	0	1	0						0
BC0562	1	1er etage	CELLULE 102	10.9	5.37	58.533	59	0.992085	0	18.3333	30	1	3	1	1	1	2	0		3	2	0	1	0	1	20.1	0	36	0	2	1	0		1	0	3	1	0						0
BC0563	1	1er etage	CELLULE 102	10.9	5.37	58.533	63	0.929095	0	9.16667	21	1	1	1	1	1	1	0		3	2	0	1	0	0	16.5	1	36	0	2	1	0		0	0	0	1	0						0
BC0564	1	1er etage	CELLULE 102	10.9	5.37	58.533	54	1.08394	0	26.1333	29	2	3	1	2	2	2	0		1	2	1	0	0	0	25.4	0	36	0	1	0			0	0	0	1	0						0
BC0565	1	1er etage	CELLULE 102	10.9	5.37	58.533	57	1.02689	0	11.8667	31	1	3	1	1	1	1	0		3	2	0	0	0	0	22.9	0	36	0	0	1	0		0	0	0	1	0						0
BC0566	1	1er etage	CELLULE 102	10.9	5.37	58.533	56	1.04523	0	21.1667	31	1	3	1	1	2	3	0		3	2	1	0	1	0	19	0	36	0	2	1	0		0	0	0	1	0						0
BC0567	1	1er etage	CELLULE 102	10.9	5.37	58.533	56	1.04523	0	15.3333	26	1	3	1	1	2	3	0		1	2	0	0	0	0	20.2	0	36	0	0	1	0		0	0	0	1	0						0
BC0568	1	1er etage	CELLULE 102	10.9	5.37	58.533	54	1.08394	1	32.1667	25	1	3	2	1	2	3	0		3	0	0	0	0	0	16.6	1	36	0	1	1	0		0	0	0	1	0						0
BC0569	1	1er etage	CELLULE 102	10.9	5.37	58.533			0	16.6667	30	1	1	1	1	1	1	0		3	0	0	0	0	0	19.1	0	36	0	0	1	0		0	0	0	1	0						0
BC0570	1	1er etage	CELLULE 102	10.9	5.37	58.533			1	32.7333	37	1	1	2	2	1	1	0		3	0	1	0	1	1	20.8	0	36	0	3	1	0		0	0	0	1	0						0
BC0571	1	1er etage	CELLULE 102	10.9	5.37	58.533	57	1.02689	0	18.0667	28	1	2	1	1	1	1	0		3	2	0	0	0	0	20.1	0	36	0	0	1	0		0	0	0	1	0						0
BC0572	1	1er etage	CELLULE 102	10.9	5.37	58.533	55	1.06424	0	21.8667	28	2	3	2	2	2	1	0		3	2	1	0	0	0	18.6	0	36	0	1	1	0		0	0	0	1	0						0
BC0573	1	1er etage	CELLULE 102	10.9	5.37	58.533	64	0.914578	0	15.8667	37	1	2	1	2	1	3	0		3	0	0	0	0	0	20.1	0	36	0	0	1	0		0	0	0	1	0						0
BC0574	1	1er etage	CELLULE 102	10.9	5.37	58.533	56	1.04523	0	28.1667	42	2	3	1	1	1	1	0		3	0	0	1	0	0	19.7	0	36	0	1	1	0		0	0	0	1	0						0
BC0575	1	1er etage	CELLULE 102	10.9	5.37	58.533			0	12.5667	26	1	3	1	2	1	2	0		1	2	0	1	0	1	23.1	0	35	0	2	1	0		0	0	0	1	0						0
BC0576	1	1er etage	CELLULE 102	10.9	5.37	58.533	54	1.08394	0	22.4333	41	1	3	1	1	1	3	0		3	0	0	0	0	0	20.7	0	36	0	0	1	0		0	0	0	1	0						0
BC0577	1	1er etage	CELLULE 102	10.9	5.37	58.533	55	1.06424	0	32.6667	39	2	1	1	2	1	2	0		2	0	0	0	0	0	22.3	0	36	0	0	1	0		0	0	0	1	0						0
BC0578	1	1er etage	CELLULE 101	10.9	5.37	58.533	11	5.32118	0	29.1667	43	1	3	1	2	2	2	0		1	0	0	0	0	0	29.4	0	36	0	0	1	0		0	0	0	1	0						0
BC0579	1	1er etage	CELLULE 102	10.9	5.37	58.533			0	12.7	21	1	2	2	1	1	3	0		3	2	0	0	0	0	20.3	0	36	0	0	1	0		0	0	0	1	0						0
BC0580	1	1er etage	CELLULE 102	10.9	5.37	58.533	54	1.08394	0	22.1667	37	1	3	1	2	1	1	0		3	0	0	0	0	1	21.4	0	36	0	1	1	0		0	0	0	1	0						0
BC0581	1	1er etage	CELLULE 102	10.9	5.37	58.533	54	1.08394	0	38.3667	33	1	3	1	2	1	1	0		3	2	0	0	1	0	24.6	0	36	0	1	1	0		0	0	0	1	0						0
BC0582	1	1er etage	CELLULE 102	10.9	5.37	58.533			0	20.2	24	2	2	2	1	1	1	0		3	2	0	0	0	0	24.3	0	34	0	0	1	0		0	0	0	1	0						0
BC0583	1	1er etage	CELLULE 103	10.9	5.37	58.533	47	1.24538	0	45.2667	37	1	1	2	1	1	1	0		3	1	1	0	1	0	18.9	0	36	0	2	1	0		0	0	0	1	1						0
BC0584	1	1er etage	CELLULE 103	10.9	5.37	58.533	47	1.24538	0	8.4	46	2	2	1	2	2	2	0		3	0	0	0	0	1	21.1	0	36	0	1	1	0		0	0	0	1	0						0
BC0585	1	1er etage	CELLULE 103	10.9	5.37	58.533			0	45.2667	29	2	1	1	1	1	1	0		3	0	1	1	1	0	23.6	0	36	0	3	1	0		0	0	0	1	0						0
BC0586	1	1er etage	CELLULE 103	10.9	5.37	58.533	47	1.24538	0	25.1333	32	1	3	2	1	2	2	0		2	0	1	0	0	0	21	0	36	0	1	1	0		0	0	0	1	0						0
BC0587	1	1er etage	CELLULE 103	10.9	5.37	58.533			1	5.86667	22	1	3	1	2	1	1	0		3	0	1	0	0	0	19.8	0	36	0	1	1	0		0	0	0	1	0						0
BC0588	1	1er etage	CELLULE 103	10.9	5.37	58.533	47	1.24538	0	10.5	34	1	2	1	2	3	2	0		3	0	0	1	0	0	20.4	0	36	0	1	1	0		0	0	0	1	0						0
BC0589	1	1er etage	CELLULE 103	10.9	5.37	58.533	57	1.02689	0	5.66667		1	1	2	2	2	2	0		3	2	0	0	0	0	20.1	0	36	0	0	1	0		0	0	0	1	0						0
BC0590	1	1er etage	CELLULE 103	10.9	5.37	58.533	47	1.24538	0	24.9	41	1	2	1	2	1	1	0		3	0	0	0	0	0	18.6	0	36	0	0	1	0		0	0	0	1	0						0
BC0591	1	1er etage	CELLULE 103	10.9	5.37	58.533	47	1.24538	0	16.6333	47	1	3	2	2	2	3	0		3	2	0	0	1	0	18.2	1	36	0	2	1	1	Left apex opacity	0	0	0	1	0						2
BC0592	1	1er etage	CELLULE 103	10.9	5.37	58.533	48	1.21944	0	37.2667	32	1	3	1	1	2	3	0		1	2	0	0	0	0	19.6	0	36	0	0	1	0		0	0	0	1	0						0
BC0593	1	1er etage	CELLULE 103	10.9	5.37	58.533	64	0.914578	0	14.6667	32	1	3	2	2	1	1	0		3		0	0	1	0	25.4	0	36	0	1	1	0		0	0	0	1	0						0
BC0594	1	1er etage	CELLULE 102	10.9	5.37	58.533			0	41.5333	31	1	2	2	2	1	1	0		3	0	0	0	0	0	20	0	36	0	0	1	0		0	0	0	1	0						0
BC0595	1	1er etage	CELLULE 103	10.9	5.37	58.533	47	1.24538	0	4.66667	20	2	1	1	2	1	1	0		3	2	0	0	0	0	21.1	0	36	0	0	1	0		0	0	0	1	0						0
BC0596	1	1er etage	CELLULE 103	10.9	5.37	58.533	35	1.67237	0	32.7333	37	1	3	2	1	1	3	0		1	0	0	0	1	0	23.5	0	34	0	1	1	0		0	0	0	1	0						0
BC0597	1	1er etage	CELLULE 103	10.9	5.37	58.533			0	18.0333	26	1	1	1	1	2	3	0		3	2	0	1	1	0	22	0	36	0	2	1	0		0	0	0	1	0						0
BC0598	1	1er etage	BLINDE 113	3.35	2.68	8.978	9	0.997556	0	13.4667	25	1	2	1	1	2	1	0		3	0	0	0	0	0	23.5	0	36	0	0	1	0		0	0	0	1	0						0
BC0599	1	1er etage	CELLULE 102	10.9	5.37	58.533			0	9.1	19	1	2	1	1	1	3	0		1	2	0	0	0	0	22.5	0	35	0	0	1	0		0	0	0	1	0						0
BC0600	1	1er etage	CELLULE 103	10.9	5.37	58.533	26	2.25127	0	26.4	31	1	3	1	1	1	1	0		3	2	0	0	0	0	19.4	0	35	0	0	1	0		0	0	0	1	0						0
BC0601	1	1er etage	CELLULE 103	10.9	5.37	58.533	42	1.39364	0	37.2333	36	1	2	1	2	1	1	0		1	2	1	0	0	0	21	0	36	0	1	1	0		0	0	0	1	0						0
BC0602	1	1er etage	CELLULE 103	10.9	5.37	58.533	47	1.24538	1	18.6667	36	1	3	1	2	1	1	1	2010	3	0	1	1	1	0	18.6	0	36	0	3	1	1	Pleurisy	0	0	0	1	0						2
BC0603	1	1er etage	CELLULE 103	10.9	5.37	58.533	47	1.24538	0	24.4	33	1	2	1	1	1	1	0		3	0	0	1	0	0	19.6	0	36	0	1	1	0		0	0	0	1	0						0
BC0604	1	1er etage	CELLULE 103	10.9	5.37	58.533	47	1.24538	0	24.5	30	2	2	1	2	1	1	0		3	2	0	0	0	0	18.6	0	36	0	0	1	0		0	0	0	1	0						0
BC0605	1	1er etage	CELLULE 103	10.9	5.37	58.533	48	1.21944	0	25.1333	25	1	3	1	1	2	3	0		1	0	1	0	1	0	22.5	0	36	0	2	1	0		0	0	0	1	0						0
BC0606	1	1er etage	CELLULE 103	10.9	5.37	58.533	47	1.24538	0	14.1	51	2	2	1	2	1	1	0		1	0	0	0	0	0	23.6	0	36	0	0	1	0		0	0	0	1	0						0
BC0607	1	1er etage	CELLULE 103	10.9	5.37	58.533			0	17.2667	24	1	3	1	1	1	1	0		3	0	0	0	0	0	22.8	0	36	0	0	1	0		0	0	0	1	0						0
BC0608	1	1er etage	CELLULE 103	10.9	5.37	58.533	47	1.24538	0	16.8	29	1	1	1	1	1	2	0		1	0	0	0	1	0	19.5	0	36	0	1	1	0		0	0	0	1	0						0
BC0609	1	1er etage	CELLULE 103	10.9	5.37	58.533	47	1.24538	0	19.7	29	1	3	1	2	2	2	0		1	0	0	0	0	0	20.1	0	36	0	0	1	0		0	0	0	1	0						0
BC0610	1	1er etage	CELLULE 103	10.9	5.37	58.533	47	1.24538	0	19.7	34	2	1	1	2	2	2	0		1	0	0	0	0	0	23.8	0	36	0	0	1	0		0	0	0	1	0						0
BC0611	1	1er etage	CELLULE 103	10.9	5.37	58.533	47	1.24538	0	3.9	26	1	1	1	1	1	2	0		3	2	1	0	0	0	18.8	0	36	0	1	1	0		0	0	0	1	0						0
BC0612	1	1er etage	CELLULE 103	10.9	5.37	58.533	47	1.24538	0	27.6	31	1	3	1	1	1	3	0		1	0	0	0	0	0	21	0	36	0	0	1	0		0	0	0	1	0						0
BC0613	1	1er etage	CELLULE 103	10.9	5.37	58.533	47	1.24538	0	43.3	32	1	3	2	1	1	1	0		3	0	1	1	1	0	19.1	0	36	0	3	1	0		0	0	0	1	0						0
BC0614	1	1er etage	CELLULE 102	10.9	5.37	58.533	53	1.1044	0	26.7333	28	2	2	1	1	1	1	0		3	0	0	0	0	0	19.3	0	35	0	0	1	0		0	0	0	1	0						0
BC0615	1	1er etage	CELLULE 103	10.9	5.37	58.533	42	1.39364	0	37.5	33	1	1	2	1	1	3	0		1	2	1	1	1	0	20.9	0	36	0	3	1	0		0	0	0	1	0						0
BC0616	1	1er etage	CELLULE 103	10.9	5.37	58.533	47	1.24538	0	19.1667	33	1	3	1	2	1	1	0		3	2	0	0	0	0	19.4	0	36	0	0	1	0		0	0	0	1	0						0
BC0617	1	1er etage	CELLULE 103	10.9	5.37	58.533	47	1.24538	0	8.63333	38	2	3	1	2	3	2	0		1	0	0	0	0	0	20.6	0	36	0	0	1	0		0	0	0	1	0						0
BC0618	1	1er etage	CELLULE 103	10.9	5.37	58.533	47	1.24538	0	35.4	34	1	3	1	2	1	2	0		2	0	1	0	1	0	19.2	0	36	0	2	1	0		0	0	0	1	0						0
BC0619	1	1er etage	CELLULE 103	10.9	5.37	58.533	47	1.24538	0	12.5333	41	1	2	1	2	1	2	0		1	0	0	1	1	0	19.8	0	36	0	2	1	0		0	0	0	1	0						0
BC0620	1	1er etage	CELLULE 103	10.9	5.37	58.533	47	1.24538	0	37.5	21	1	2	2	2	1	1	0		3	0	0	0	0	0	16.6	1	35	0	1	1	0		0	0	0	1	0						0
BC0621	1	1er etage	CELLULE 103	10.9	5.37	58.533	47	1.24538	0	8.63333	48	2	1	1	2	1	3	0		1	0	0	0	0	0	16	1	36	0	1	1	0		0	0	0	1	0						0
BC0622	1	1er etage	CELLULE 103	10.9	5.37	58.533	47	1.24538	0	12.9	30	2	3	1	1	2	2	0		3	2	0	0	0	0	18	1	35	0	1	1	0		0	0	0	1	0						0
BC0623	1	1er etage	CELLULE 103	10.9	5.37	58.533	47	1.24538	0	33.9	31	1	2	1	2	2	3	0		2	0	0	0	1	0	20.8	0	36	0	1	1	0		0	0	0	1	0						0
BC0624	1	1er etage	CELLULE 103	10.9	5.37	58.533	47	1.24538	0	40.0667	35	1	2	1	1	1	1	0		3	2	0	1	1	0	19.8	0	35	0	2	1	0		0	0	0	1	0						0
BC0625	1	1er etage	CELLULE 103	10.9	5.37	58.533	47	1.24538	1	27.7	30	2	2	1	1	2	3	0		3	0	1	0	1	0	21.6	0	36	0	2	1	0		0	0	0	1	0						0
BC0626	1	1er etage	CELLULE 103	10.9	5.37	58.533	47	1.24538	0	37.5	31	1	2	2	2	1	3	0		1	2	0	0	0	0	18.7	0	36	0	0	1	0		1	0	3	1	0						0
BC0627	1	1er etage	CELLULE 103	10.9	5.37	58.533	47	1.24538	0	43.4667	36	2	1	2	1	1	3	0		3	0	0	1	1	0	19.3	0	36	0	2	1	0		0	0	0	1	0						0
BC0628	1	1er etage	CELLULE 103	10.9	5.37	58.533	47	1.24538	1	11.9	29	1	3	1	1	1	2	0		3	0	0	0	0	0	22.1	0	36	0	0	1	0		0	0	0	1	0						0
BC0629	1	1er etage	CELLULE 103	10.9	5.37	58.533	47	1.24538	0	7.7	28	2	3	1	1	1	3	0		1	2	0	0	0	0	20.6	0	36	0	0	1	0		0	0	0	1	0						0
BC0630	1	1er etage	CELLULE 103	10.9	5.37	58.533	47	1.24538	0	18.9667	29	1	3	1	2	2	3	0		3	0	0	0	0	0	16.9	1	36	0	1	1	0		0	0	0	0							0
BC0631	1	1er etage	CELLULE 103	10.9	5.37	58.533	47	1.24538	0	5.53333	20	1	1	2	1	1	1	0		1	2	0	0	0	0	23.3	0	36	0	0	1	0		0	0	0	1	0						0
BC0632	1	1er etage	CELLULE 106	10.9	5.37	58.533	68	0.860779	0	37.9333	25	1	3	1	1	3	2	0		1	0	0	0	0	0	21.7	0	36	0	0	1	0		0	0	0	1	0						0
BC0633	1	1er etage	CELLULE 106	10.9	5.37	58.533	63	0.929095	0	44.1	38	1	3	2	2	2	2	0		1	0	0	0	0	0	22	0	35	0	0	1	0		0	0	0	1	0						0
BC0634	1	1er etage	CELLULE 106	10.9	5.37	58.533	60	0.97555	0	38.8333	31	1	1	1	2	2	3	0		3	2	1	0	0	1	20.8	0	36	0	2	1	0		0	0	0	1	0						0
BC0635	1	1er etage	CELLULE 106	10.9	5.37	58.533	63	0.929095	0	19.4333	42	1	2	2	2	1	1	0		3	2	1	1	1	1	19.3	0	35	0	4	1	0		0	0	0	1	0						1
BC0636	1	1er etage	CELLULE 106	10.9	5.37	58.533	59	0.992085	0	32.7667	32	1	2	2	1	2	1	0		3	2	0	0	0	0	21.6	0	36	0	0	1	0		0	0	0	1	0						0
BC0637	1	1er etage	CELLULE 106	10.9	5.37	58.533	60	0.97555	0	21.7667	25	1	1	1	1	1	1	0		3	2	0	0	0	0	19.8	0	36	0	0	1	0		0	0	0	1	0						0
BC0638	1	1er etage	CELLULE 106	10.9	5.37	58.533			0	39.7	35	1	1	1	1	1	1	0		3	0	0	0	0	0	19.2	0	36	0	0	1	0		0	0	0	1	0						0
BC0639	1	1er etage	CELLULE 106	10.9	5.37	58.533	60	0.97555	0	36.4	36	1	1	1	1	1	3	0		3	2	0	0	0	0	19.9	0	35	0	0	1	0		0	0	0	1	0						0
BC0640	1	1er etage	CELLULE 106	10.9	5.37	58.533			0	24.5	32	1	1	1	1	3	3	0		1	2	1	0	0	0	21.5	0	35	0	1	1	0		0	0	0	1	0						0
BC0641	1	1er etage	CELLULE 106	10.9	5.37	58.533	60	0.97555	0	26.9333	28	1	3	1	1	1	1	0		3	2	0	1	0	0	17.8	1	36	0	2	1	0		0	0	0	1	0						0
BC0642	1	1er etage	CELLULE 106	10.9	5.37	58.533	60	0.97555	0	45.1333	40	2	3	1	2	1	1	0		2	0	0	0	1	0	24.7	0	36	0	1	1	0		0	0	0	1	0						0
BC0643	1	1er etage	CELLULE 106	10.9	5.37	58.533			0	28.9333	27	2	2	2	1	3	1	0		2	2	1	0	1	0	16.6	1	36	0	3	1	0		0	0	0	1	0						0
BC0644	1	1er etage	CELLULE 106	10.9	5.37	58.533	60	0.97555	0	36.1667	32	2	1	2	2	1	3	0		3	2	1	1	1	1	23.6	0	35	0	4	1	0		0	0	0	1	0						1
BC0645	1	1er etage	CELLULE 106	10.9	5.37	58.533	60	0.97555	0	22.7333	27	1	3	1	2	2	3	0		2	0	0	0	1	0	22	0	36	0	1	1	0		0	0	0	1	0						0
BC0646	1	1er etage	CELLULE 106	10.9	5.37	58.533	60	0.97555	0	39.7667	31	1	2	1	1	3	2	0		3	0	0	1	1	1	18.7	0	36	0	3	1	0		0	0	0	1	0						0
BC0647	1	1er etage	CELLULE 106	10.9	5.37	58.533	57	1.02689	0	24.5	36	1	3	1	1	1	3	0		3	0	0	0	0	0	16.7	1	35	0	1	1	0		0	0	0	1	0						0
BC0648	1	1er etage	CELLULE 106	10.9	5.37	58.533	60	0.97555	0	43.5333	26	1	2	1	1	1	1	0		1	0	0	0	0	0	24.5	0	36	0	0	1	0		0	0	0	1	0						0
BC0649	1	1er etage	CELLULE 106	10.9	5.37	58.533	60	0.97555	0	39.2667	39	1	2	2	2	2	3	0		1	2	0	0	0	0	26.1	0	36	0	0	0			0	0	0	1	0						0
BC0650	1	1er etage	CELLULE 106	10.9	5.37	58.533			0	37.5667	42	1	2	2	2	1	2	0		3	0	0	1	1	0	21.4	0	36	0	2	1	0		0	0	0	1	0						0
BC0651	1	1er etage	CELLULE 106	10.9	5.37	58.533	60	0.97555	0	7.53333	22	2	3	1	2	2	2	0		3	2	0	0	0	0	20	0	36	0	0	1	0		0	0	0	1	0						0
BC0652	1	1er etage	CELLULE 106	10.9	5.37	58.533	60	0.97555	1	11.3333	46	1	1	1	2	1	1	0		1	2	0	1	0	1	15.7	1	36	0	3	1	0		0	0	0	1	0						0
BC0653	1	1er etage	CELLULE 106	10.9	5.37	58.533			0	32.2333	20	1	1	1	1	2	3	0		3	2	0	0	0	0	21.1	0	35	0	0	1	0		0	0	0	1	0						0
BC0654	1	1er etage	CELLULE 106	10.9	5.37	58.533	59	0.992085	0	16.3333	29	1	3	1	1	1	1	0		3	0	0	0	0	0	22.1	0	35	0	0	1	0		0	0	0	1	0						0
BC0655	1	1er etage	CELLULE 106	10.9	5.37	58.533	60	0.97555	0	37.2333	25	1	2	1	2	3	3	0		1	2	0	0	0	0	21.9	0	36	0	0	1	0		0	0	0	1	0						0
BC0656	1	1er etage	CELLULE 103	10.9	5.37	58.533	47	1.24538	1	11.7	26	1	3	1	2	1	2	0		1	0	0	0	1	0	22.8	0	36	0	1	1	0		0	0	0	1	0						0
BC0657	1	1er etage	CELLULE 106	10.9	5.37	58.533			0	10.9667	18	1	1	1	2	2	2	0		1	2	0	0	0	0	23.5	0	36	0	0	1	0		0	0	0	1	0						0
BC0658	1	RDC	OFFICE 02	5.39	4.21	22.6919	5	4.53838	0	18.8667	29	1	3	1	1	2	2	0		3	0	0	0	0	0	21.7	0	36	0	0	1	0		0	0	0	1	0						0
BC0659	1	1er etage	CELLULE 103	10.9	5.37	58.533	46	1.27246	0	45.4	40	1	3	1	2	2	2	0		1	0	0	0	0	0	24.9	0	36	0	0	1	0		0	0	0	1	0						0
BC0660	1	RDC	OFFICE 02	5.39	4.21	22.6919	5	4.53838	1	43.4	34	1	3	1	1	2	2	0		2	0	0	0	0	0	16.7	1	36	0	1	1	0		0	0	0	0							0
BC0661	1	1er etage	CELLULE 106	10.9	5.37	58.533	59	0.992085	0	30.5667	34	1	1	1	2	1	3	0		3	0	0	0	0	0	19.6	0	36	0	0	1	0		0	0	0	1	0						0
BC0662	1	1er etage	CELLULE 106	10.9	5.37	58.533	59	0.992085	0	3.06667	41	1	2	2	2	1	1	0		2	0	0	0	0	0	20.4	0	36	0	0	1	0		0	0	0	1	0						0
BC0663	1	1er etage	CELLULE 106	10.9	5.37	58.533	59	0.992085	0	37.2667	45	1	1	1	2	1	1	0		1	2	0	0	0	0	19.5	0	35	0	0	1	0		0	0	0	1	0						0
BC0664	1	1er etage	CELLULE 106	10.9	5.37	58.533			0	31.6667	36	1	1	1	1	3	2	0		3	0	0	0	0	0	18.4	1	36	0	1	1	0		0	0	0	1	0						0
BC0665	1	1er etage	CELLULE 106	10.9	5.37	58.533	59	0.992085	0	31.3667	42	1	3	1	2	1	1	0		2	0	0	1	0	0	19	0	35	0	1	1	0		0	0	0	1	0						0
BC0666	1	1er etage	CELLULE 106	10.9	5.37	58.533			0	33.9333	29	1	1	1	1	1	2	0		3	0	0	0	0	0	20.5	0	35	0	0	1	1	Left basal opacity	0	0	0	0							2
BC0667	1	1er etage	CELLULE 106	10.9	5.37	58.533	59	0.992085	0	16.6667	36	1	1	1	2	1	1	1	2011	3	0	0	0	0	0	20.4	0	36	0	0	1	0		0	0	0	1	0						0
BC0668	1	1er etage	CELLULE 106	10.9	5.37	58.533	59	0.992085	0	25.4667	37	1	1	1	2	1	1	0		3	0	0	0	1	0	22.6	0	35	0	1	1	0		0	0	0	1	0						0
BC0669	1	1er etage	CELLULE 106	10.9	5.37	58.533			0	17.4667	28	2	1	1	1	1	1	0		1	2	0	0	0	0	21.2	0	35	0	0	1	0		0	0	0	1	0						0
BC0670	1	1er etage	CELLULE 106	10.9	5.37	58.533			0	34.2	22	2	1	1	2	1	1	0		1	0	1	1	0	0	19	0	36	0	2	1	0		0	0	0	1	0						0
BC0671	1	1er etage	CELLULE 106	10.9	5.37	58.533			0	41.4333	23	1	1	1	1	1	1	0		3	2	0	0	1	0	20.2	0	36	0	1	1	1	Left apex opacity	0	0	0	1	0						2
BC0672	1	RDC	CELLULE 02	10.9	5.37	58.533	63	0.929095	0	37.6667	25	1	2	2	1	1	1	0		3	0	0	0	0	0	20	0	36	0	0	1	0		0	0	0	1	0						0
BC0673	1	1er etage	CELLULE 106	10.9	5.37	58.533	69	0.848304	0	41.7667	29	1	2	1	1	2	3	0		3	2	0	0	0	0	23.6	0	36	0	0	1	0		0	0	0	1	0						0
BC0674	1	1er etage	CELLULE 106	10.9	5.37	58.533			1	14.8	30	1	2	1	1	1	1	1	2006	3	0	1	0	1	0	20.4	0	36	0	2	1	0		0	0	0	1	0						0
BC0675	1	1er etage	CELLULE 106	10.9	5.37	58.533	60	0.97555	1	35.1667	39	1	2	2	2	2	1	0		1	2	0	1	1	0	21.5	0	36	0	2	1	0		0	0	0	1	0						0
BC0676	1	1er etage	CELLULE 106	10.9	5.37	58.533	61	0.959557	0	37.6667	21	1	3	2	1	1	3	0		3	0	0	0	0	0	18.1	1	36	0	1	1	0		0	0	0	1	0						0
BC0677	1	1er etage	CELLULE 106	10.9	5.37	58.533	61	0.959557	1	39.7667	36	1	3	2	2	1	1	0		3	2	0	0	0	0	20.2	0	36	0	0	1	0		0	0	0	1	0						0
BC0678	1	1er etage	CELLULE 106	10.9	5.37	58.533	61	0.959557	0	18.8667	32	1	3	1	1	1	3	0		3	0	0	0	0	0	19.7	0	36	0	0	1	0		0	0	0	1	0						0
BC0679	1	1er etage	CELLULE 106	10.9	5.37	58.533	60	0.97555	1	31.9667	47	2	1	1	1	1	3	1	2001	3	2	0	1	1	0	16.5	1	35	0	3	1	1	Several microdules on the left	0	0	0	1	0						2
BC0680	1	1er etage	CELLULE 106	10.9	5.37	58.533	59	0.992085	0	9.73333	23	1	2	1	1	1	1	0		1	2	0	0	0	0	24.7	0	36	0	0	1	0		0	0	0	1	0						0
BC0681	1	1er etage	CELLULE 103	10.9	5.37	58.533	38	1.54034	0	14.3667	27	1	3	1	2	1	2	0		1	2	0	0	0	0	23	0	36	0	0	1	0		0	0	0	1	0						0
BC0682	1	RDC	OFFICE 02	5.39	4.21	22.6919	5	4.53838	0	34.8	27	1	3	1	2	2	2	0		1	0	0	0	1	1	26.4	0	36	0	2	1	0		0	0	0	1	0						0
BC0683	1	RDC	OFFICE 02	5.39	4.21	22.6919	5	4.53838	0	39.2	30	1	3	2	2	1	2	0		1	0	0	0	0	0	30.1	0	35	0	0	1	0		0	0	0	1	0						0
BC0684	1	1er etage	CELLULE 106	10.9	5.37	58.533			0	26.2	43	2	1	1	2	1	1	0		3	0	0	0	0	0	21.9	0	36	0	0	1	0		0	0	0	1	0						0
BC0685	1	1er etage	CELLULE 102	10.9	5.37	58.533	69	0.848304	0	36.5667	31	1	3	1	1	1	2	0		3	2	0	0	0	0	24.1	0	36	0	0	1	0		0	0	0	1	0						0
BC0686	1	RDC	CELLULE 08	10.9	5.37	58.533	31	1.88816	0	31.8	43	1	3	2	2	1	2	0		1	0	0	0	0	0	30.1	0	36	0	0	1	0		0	0	0	1	0						0
BC0687	1	1er etage	CELLULE 106	10.9	5.37	58.533	58	1.00919	1	38.4667	36	1	3	1	1	1	1	0		3	0	0	1	0	1	18.5	0	36	0	2	1	0		0	0	0	1	0						0
BC0688	1	RDC	CELLULE 02	10.9	5.37	58.533	47	1.24538	0	37.8333	43	1	1	1	2	1	1	1	1996	1	0	1	0	0	0	22.1	0	36	0	1	1	0		0	0	0	1	0						0
BC0689	1	RDC	CELLULE 04	10.9	5.37	58.533	35	1.67237	1	39.1667	50	1	3	1	2	3	2	0		2	0	0	0	0	0	22.2	0	36	0	0	1	0		0	0	0	1	0						0
BC0690	1	1er etage	CELLULE 106	10.9	5.37	58.533	60	0.97555	0	40.9	41	1	3	1	2	2	1	0		3	2	1	0	1	0	25.5	0	36	0	2	1	0		1	0	3	0							0
BC0691	1	RDC	CELLULE 09	10.9	5.37	58.533	58	1.00919	0	40.1333	35	1	1	2	2	1	2	0		3	2	0	0	0	0	19.9	0	36	0	0	1	0		0	0	0	1	0						0
BC0692	1	RDC	CELLULE 02	10.9	5.37	58.533	51	1.14771	1	24.8	36	1	2	1	1	1	3	0		3	0	0	0	0	0	18.6	0	36	0	0	1	0		1	0	3	1	0						0
BC0693	1	1er etage	CELLULE 106	10.9	5.37	58.533	52	1.12563	0	18.4667	26	2	3	1	2	3	3	0		3	2	0	0	0	0	20.1	0	36	0	0	1	0		0	0	0	1	0						0
BC0694	1	1er etage	CELLULE 106	10.9	5.37	58.533	61	0.959557	0	13	34	1	3	1	2	1	2	0		1	2	0	0	0	0	20.6	0	35	0	0	1	0		0	0	0	1	0						0
BC0695	1	1er etage	CELLULE 105	10.9	5.37	58.533	48	1.21944	0	33.3333	33	1	3	1	2	1	2	0		1	0	0	0	0	0	24	0	36	0	0	1	0		0	0	0	1	0						0
BC0696	1	RDC	CELLULE 01	10.9	5.37	58.533	46	1.27246	0	9.13333	23	1	2	1	1	1	1	0		3	0	0	0	1	0	23.3	0	36	0	1	1	0		0	0	0	1	0						0
BC0697	1	1er etage	CELLULE 103	10.9	5.37	58.533	46	1.27246	0	17.1	37	1	1	2	2	1	1	0		3	2	0	1	0	0	17	1	35	0	2	1	0		0	0	0	1	0						0
BC0698	1	RDC	CELLULE 08	10.9	5.37	58.533			0	10.5	26	1	2	1	2	3	3	0		3	2	0	0	1	0	22.8	0	36	0	1	1	0		0	0	0	1	0						0
BC0699	1	1er etage	CELLULE 106	10.9	5.37	58.533	60	0.97555	0	8.46667	27	1	3	1	2	3	2	0		1	2	0	0	0	0	21.9	0	35	0	0	1	0		0	0	0	1	0						0
BC0700	1	RDC	CELLULE 08	10.9	5.37	58.533	48	1.21944	0	8.7	29	1	1	1	2	1	1	0		3	2	0	0	0	0	20.4	0	36	0	0	1	0		0	0	0	1	0						0
BC0701	1	1er etage	CELLULE 103	10.9	5.37	58.533	47	1.24538	1	2.4	26	1	3	1	2	2	1	0		3	0	0	0	0	0	20.3	0	35	0	0	1	0					1	0						0
BC0702	1	RDC	CELLULE 03	10.9	5.37	58.533	44	1.3303	0	5.9	22	1	3	1	1	1	2	0		3	0	0	0	0	1	20.7	0	36	0	1	1	0		0	0	0	1	0						0
BC0703	1	RDC	CELLULE 04	10.9	5.37	58.533	42	1.39364	0	1.13333	52	1	3	1	2	1	2	0		3	2	1	0	0	1	22.7	0	35	0	2	1	0		0	0	0	0							0
BC0704	1	RDC	CELLULE 04	10.9	5.37	58.533	42	1.39364	0	2.03333	30	2	3	1	2	1	3	0		1	0	0	0	0	0	19.1	0	36	0	0	0			0	0	0	1	0						0
BC0705	1	RDC	CELLULE 01	10.9	5.37	58.533	46	1.27246	0	1.86667	20	1	3	1	1	1	2	0		3	2	0	0	0	0	18.9	0	35	0	0	1	0		0	0	0	1	0						0
BC0706	1	RDC	CELLULE 02	10.9	5.37	58.533			0	3.43333	23	1	2	1	1	2	1	0		3	2	0	0	0	0	22.5	0	36	0	0	1	0		0	0	0	1	0						0
BC0707	1	RDC	CELLULE 08	10.9	5.37	58.533			0	2.8	38	2	1	1	2	1	1	0		1	2	0	0	0	0	20.4	0	36	0	0	1	0		0	0	0	1	0						0
BC0708	1	1er etage	CELLULE 106	10.9	5.37	58.533	53	1.1044	0	1.03333	21	1	3	1	1	1	1	0		3	2	1	0	0	0	16.6	1	36	0	2	1	0		0	0	0	1	0						0
BC0709	1	RDC	CELLULE 08	10.9	5.37	58.533			0	3.43333	30	2	2	1	2	2	3	0		2	2	0	0	0	0	24.4	0	36	0	0	1	0		0	0	0	1	0						0
BC0710	1	RDC	CELLULE 08	10.9	5.37	58.533	43	1.36123	1	1.96667	25	1	2	1	1	2	3	0		3	0	0	0	0	0	19.4	0	36	0	0	1	0		0	0	0	0							0
BC0711	1	RDC	CELLULE 04	10.9	5.37	58.533	41	1.42763	0	1.73333	32	1	3	2	2	1	3	0		1	0	0	0	0	0	22.8	0	36	0	0	1	0		0	0	0	0							0
BC0712	1	RDC	CELLULE 08	10.9	5.37	58.533	43	1.36123	0	1.3	35	1	1	1	2	1	2	0		1	0	0	0	0	0	21.2	0	36	0	0	1	0		0	0	0	1	0						0
BC0713	1	RDC	CELLULE 04	10.9	5.37	58.533	42	1.39364	0	2.03333	21	1	3	1	1	2	2	0		1	2	0	0	0	1	22.3	0	36	0	1	1	0		0	0	0	0							0
BC0714	1	RDC	CELLULE 04	10.9	5.37	58.533	42	1.39364	0	1.5	38	1	3	1	1	2	2	0		3	0	1	0	1	0	21.3	0	36	0	2	0			0	1	1	0		Sensible	Sensible	Sensible	Sensible	0	3
BC0715	1	1er etage	BLINDE 104	5.45	5.45	29.7025	33	0.900076	0	3.96667	22	1	2	1	2	2	2	0		3	2	0	0	0	0	22.1	0	36	0	0	0			0	0	0	1	0						0
BC0716	1	1er etage	BLINDE 101	5.45	5.45	29.7025	28	1.0608	0	28.5333	43	1	2	1	2	1	3	0		3	0	0	0	0	0	18.7	0	35	0	0	1	0		0	0	0	1	0						0
BC0718	1	1er etage	BLINDE 104	5.45	5.45	29.7025	35	0.848643	0	16.5667	21	1	1	1	1	1	2	0		3	0	0	0	0	0	18	1	36	0	1	1	0		0	0	0	1	0						0
BC0719	1	1er etage	BLINDE 104	5.45	5.45	29.7025	45	0.660056	0	31.7667	26	1	1	2	1	1	1	0		3	2	0	0	0	0	20.3	0	36	0	0	1	0		0	0	0	1	0						0
BC0720	1	RDC	CELLULE 01	10.9	5.37	58.533	48	1.21944	0	41.7	35	1	3	1	1	1	2	0		1	0	0	0	0	0	22.3	0	36	0	0	1	0		0	0	0	1	0						0
BC0721	1	1er etage	BLINDE 102	5.45	5.45	29.7025	7	4.24321	0	7.16667	33	2	2	1	2	2	3	0		1	2	0	0	0	0	18.8	0	36	0	0	1	0		0	0	0	1	0						0
BC0722	1	1er etage	BLINDE 104	5.45	5.45	29.7025			0	7.06667	19	2	1	1	1	1	1	0		3	2	1	0	1	0	20.1	0	35	0	2	1	0		1	0	3	1	0						0
BC0723	1	1er etage	BLINDE 102	5.45	5.45	29.7025	7	4.24321	0	7.16667	24	1	2	1	1	1	1	0		3	2	0	0	0	0	21.2	0	36	0	0	1	0		0	0	0	1	0						0
BC0724	1	RDC	CELLULE 01	10.9	5.37	58.533	53	1.1044	0	15.8	19	1	3	1	1	1	1	0		3	2	1	0	0	0	22.2	0	36	0	1	1	0		0	1	1	1	0	Sensible	Sensible	Sensible	Sensible	0	3
BC0725	1	1er etage	BLINDE 102	5.45	5.45	29.7025	7	4.24321	0	16.5	37	1	3	1	2	2	2	0		1	2	0	0	0	0	21.5	0	36	0	0	1	0		0	0	0	1	0						0
BC0726	1	1er etage	BLINDE 102	5.45	5.45	29.7025	7	4.24321	0	7.16667	34	2	2	1	1	1	2	1	2013	3	0	0	1	0	1	21.6	0	36	0	2	1	1	Left axillary opacity	0	0	0	1	1						2
BC0727	1	1er etage	BLINDE 102	5.45	5.45	29.7025	7	4.24321	0	7.16667	33	1	2	1	1	1	1	0		1	2	0	0	0	0	23.4	0	36	0	0	1	0		0	0	0	1	0						0
BC0728	1	1er etage	BLINDE 102	5.45	5.45	29.7025	7	4.24321	0	7.16667	38	1	2	1	2	1	2	0		3	0	0	0	0	0	22.2	0	36	0	0	1	0		0	0	0	1	0						0
BC0729	1	1er etage	BLINDE 104	5.45	5.45	29.7025	45	0.660056	0	15.9	30	1	3	2	2	1	1	0		3	2	1	1	0	0	20.1	0	36	0	2	1	0		0	0	0	1	0						0
BC0730	1	1er etage	BLINDE 102	5.45	5.45	29.7025	7	4.24321	0	18.6	34	1	3	1	1	2	3	0		1	0	0	0	0	0	20.4	0	36	0	0	1	0		0	0	0	1	0						0
BC0731	1	RDC	CELLULE 12	5.39	4.21	22.6919	5	4.53838	0	26.3	35	1	3	1	2	1	2	0		1	2	0	0	0	1	26.3	0	36	0	1	1	0		0	0	0	1	0						0
BC0733	1	RDC	CELLULE 10	10.9	5.37	58.533	52	1.12563	0	9.66667	39	1	1	1	2	1	1	0		3	2	0	0	0	1	21.1	0	36	0	1	1	0		0	0	0	1	0						0
BC0734	1	RDC	CELLULE 02	10.9	5.37	58.533	3	19.511	0	14.7	35	1	3	1	2	2	2	0		3	0	0	0	0	0	27.5	0	35	0	0	0			0	0	0	1	0						0
BC0735	1	1er etage	CELLULE 104	10.9	5.37	58.533	12	4.87775	0	34.3	40	1	3	2	2	1	2	0		1	0	0	0	0	0	26.7	0	34	0	0	1	0		0	0	0	1	0						0
BC0736	1	1er etage	BLINDE 101	5.45	5.45	29.7025	35	0.848643	0	5.13333	28	2	1	1	1	1	1	0		3	2	0	1	0	0	22.5	0	36	0	1	1	0		1	1	2	1	0	Sensible	Sensible	Sensible	Sensible	0	3
BC0737	1	RDC	CELLULE 04	10.9	5.37	58.533	18	3.25183	0	32.5	33	1	3	2	1	1	2	0		1	0	0	0	0	0	23.7	0	36	0	0	1	0		0	0	0	1	0						0
BC0738	1	1er etage	CELLULE 105	10.9	5.37	58.533	19	3.08068	1	29.8667	38	1	3	1	1	2	2	0		2	2	0	0	1	0	21.8	0	36	0	1	0			0	0	0	1	0						0
BC0739	1	RDC	CELLULE 11	10.9	5.37	58.533	54	1.08394	0	7.23333	30	1	2	1	2	1	1	0		3	0	0	0	0	0	20.8	0	35	0	0	1	0		0	0	0	1	0						0
BC0740	1	1er etage	CELLULE 104	10.9	5.37	58.533	12	4.87775	0	34.3	32	1	3	1	1	1	2	0		2	0	0	0	0	0	26.4	0	36	0	0	1	0		1	0	3	1	0						0
BC0741	1	RDC	CELLULE 08	10.9	5.37	58.533	50	1.17066	0	5.4	18	1	2	1	1	2	3	0		1	2	0	0	0	1	16.8	1	36	0	2	1	0		0	0	0	1	0						0
BC0742	1	RDC	CELLULE 08	10.9	5.37	58.533	12	4.87775	0	42.0667	31	1	3	1	1	2	2	0		1	0	0	0	0	0	26.7	0	35	0	0	1	0		0	0	0	1	0						0
BC0743	1	1er etage	CELLULE 101	10.9	5.37	58.533	19	3.08068	0	31.6333	37	1	2	1	2	2	2	0		1	2	0	0	0	0	24	0	35	0	0	1	0		0	0	0	1	0						0
BC0744	1	RDC	CELLULE 02	10.9	5.37	58.533	3	19.511	0	47.9333	34	1	3	1	1	3	2	0		2	0	0	0	0	0	26.2	0	35	0	0	1	0		0	0	0	1	0						0
BC0745	1	1er etage	CELLULE 106	10.9	5.37	58.533	30	1.9511	0	26.2333	31	1	2	1	2	3	2	0		3	2	0	0	0	0	20.4	0	36	0	0	0			0	0	0	1	0						0
BC0746	1	RDC	CELLULE 01	10.9	5.37	58.533	19	3.08068	0	39.0667	60	1	3	1	2	2	2	0		2	0	0	0	0	0	18.5	1	35	0	1	1	0		0	0	0	1	0						0
BC0747	1	1er etage	BLINDE 108	3.35	2.68	8.978			0	5.4	20	2	1	1	1	2	1	0		3	2	0	0	0	0	24	0	36	0	0	1	0		0	0	0	1	0						0
BC0748	1	RDC	CELLULE 02	10.9	5.37	58.533	53	1.1044	0	2.43333	25	2	1	1	1	1	1	0		1	0	0	0	0	0	19.8	0	35	0	0	1	0		0	0	0	1	0						0
BC0749	1	1er etage	CELLULE 105	10.9	5.37	58.533	14	4.18093	0	34.2667	39	1	3	1	2	2	2	0		1	0	0	0	0	0	26.1	0	36	0	0	1	0		0	0	0	1	0						0
BC0750	1	RDC	CELLULE 06	10.9	5.37	58.533	39	1.50085	0	36	28	1	2	2	2	1	1	0		3	0	1	0	0	1	20.8	0	36	0	2	1	0		0	0	0	1	0						0
BC0751	1	RDC	CELLULE 10	10.9	5.37	58.533			0	34.6	28	2	1	2	1	2	2	0		1	2	1	0	0	0	22.8	0	36	0	1	1	0		0	0	0	1	0						0
BC0752	1	RDC	CELLULE 05	10.9	5.37	58.533	25	2.34132	1	34.2333	40	1	1	1	1	2	2	0		1	0	0	0	0	0	25.3	0	36	0	0	1	0		0	0	0	1	0						0
BC0753	1	RDC	CELLULE 11	10.9	5.37	58.533	27	2.16789	0	37.4	30	1	2	1	1	2	2	0		1	0	0	0	0	0	19.6	0	36	0	0	1	0		0	1	1	1	0	Resistant	Resistant	Resistant	Resistant	2	3
BC0754	1	RDC	CELLULE 01	10.9	5.37	58.533	25	2.34132	0	26.8333	39	1	3	1	2	1	2	0		1	2	0	0	0	0	22.8	0	36	0	0	1	0		0	0	0	1	0						0
BC0755	1	1er etage	CELLULE 104	10.9	5.37	58.533	20	2.92665	0	19.7667	22	1	3	1	1	3	2	0		1	0	0	0	0	0	19.2	0	36	0	0	1	0		0	0	0	1	0						0
BC0756	1	RDC	CELLULE 01	10.9	5.37	58.533	30	1.9511	0	37.4	24	1	3	1	1	1	2	0		3	2	1	0	0	0	22.1	0	36	0	1	1	0		0	0	0	1	0						0
BC0757	1	RDC	CELLULE 04	10.9	5.37	58.533	4	14.6333	0	34.7	43	1	3	2	2	1	2	0		1	2	0	0	0	1	22.4	0	36	0	1	1	0		0	0	0	1	0						0
BC0758	1	RDC	CELLULE 04	10.9	5.37	58.533	21	2.78729	0	16.8	37	1	3	2	2	3	2	0		1	0	0	0	0	0	26.8	0	36	0	0	1	0		0	0	0	1	0						0
BC0759	1	RDC	CELLULE 09	10.9	5.37	58.533			0	44.7333	40	1	3	1	2	1	2	0		1	2	0	0	0	0	26.9	0	37	0	0	1	0		0	0	0	1	0						0
BC0760	1	RDC	CELLULE 04	10.9	5.37	58.533	19	3.08068	0	9.73333	36	1	3	1	2	3	2	0		3	2	0	0	0	0	21.5	0	36	0	0	1	0		0	0	0	0							0
BC0761	1	1er etage	CELLULE 104	10.9	5.37	58.533	19	3.08068	0	32.8333	48	1	3	2	2	2	2	0		1	2	0	0	0	0	28.7	0	36	0	0	1	0		0	0	0	1	0						0
BC0762	1	1er etage	CELLULE 104	10.9	5.37	58.533	10	5.8533	0	35.7333	35	1	3	1	2	2	2	0		1	0	0	0	0	0	22.8	0	36	0	0	1	0		0	0	0	1	0						0
BC0763	1	RDC	CELLULE 04	10.9	5.37	58.533			0	2.03333	47	1	3	1	2	2	2	0		1	2	0	0	0	0	26.7	0	36	0	0	1	0		0	0	0	1	0						0
BC0764	1	1er etage	CELLULE 105	10.9	5.37	58.533	18	3.25183	0	9.8	28	1	3	1	2	2	2	0		1	2	0	0	0	0	19.2	0	36	0	0	1	0		0	0	0	1	0						0
BC0765	1	RDC	CELLULE 09	10.9	5.37	58.533	15	3.9022	0	17.1333	26	1	2	2	2	2	2	0		1	0	0	0	0	0	21.8	0	36	0	0	1	0		0	0	0	1	0						0
BC0766	1	1er etage	CELLULE 105	10.9	5.37	58.533	14	4.18093	0	9.8	34	1	1	1	2	2	2	0		3	0	0	0	0	0	23.6	0	37	0	0	1	0		0	0	0	1	0						0
BC0767	1	1er etage	CELLULE 105	10.9	5.37	58.533	19	3.08068	0	26.1333	29	1	3	1	1	1	2	0		1	0	1	0	0	0	19.7	0	36	0	1	1	0		0	0	0	1	0						0
BC0768	1	RDC	CELLULE 01	10.9	5.37	58.533	30	1.9511	0	21.6	56	1	2	1	1	1	1	0		3	0	0	0	0	0	21.3	0	36	0	0	1	0		0	0	0	1	0						0
BC0769	1	RDC	CELLULE 10	10.9	5.37	58.533	15	3.9022	0	40.2	28	1	2	2	1	2	2	0		1	0	0	1	1	1	21.4	0	36	0	3	1	0		0	0	0	1	0						0
BC0770	1	1er etage	CELLULE 106	10.9	5.37	58.533	12	4.87775	0	40.2	29	1	3	2	2	2	2	0		1	0	0	0	1	1	23.8	0	36	0	2	1	0		1	0	3	1	0						0
BC0771	1	1er etage	CELLULE 106	10.9	5.37	58.533	28	2.09046	0	42.1667	32	1	3	1	2	1	2	0		3	0	0	0	0	0	24.9	0	36	0	0	1	0		0	0	0	1	0						0
BC0772	1	RDC	CELLULE 03	10.9	5.37	58.533	25	2.34132	0	26.9	35	1	2	2	1	1	2	0		2	0	0	1	1	1	20.4	0	36	0	3	1	0		0	0	0	1	0						0
BC0773	1	RDC	CELLULE 04	10.9	5.37	58.533	11	5.32118	0	16.8667	24	1	3	1	2	2	2	0		1	0	0	0	1	1	20.4	0	36	0	2	1	0		1	0	3	1	0						0
BC0774	1	RDC	CELLULE 04	10.9	5.37	58.533	11	5.32118	0	17.1333	27	1	3	1	1	1	2	0		1	0	0	0	1	0	21.2	0	36	0	1	0			0	0	0	1	0						0
BC0775	1	1er etage	CELLULE 105	10.9	5.37	58.533	3	19.511	0	44.5667	25	1	3	1	1	3	2	0		1	2	0	0	0	0	25.3	0	36	0	0	1	0		0	0	0	1	0						0
BC0776	1	RDC	CELLULE 09	10.9	5.37	58.533	12	4.87775	0	37.5667	39	1	3	1	1	2	2	0		1	2	0	0	0	0	22.3	0	36	0	0	1	0		0	0	0	1	0						0
BC0777	1	RDC	CELLULE 09	10.9	5.37	58.533	11	5.32118	0	32.4333	37	1	3	1	2	2	2	0		1	0	0	0	0	0	23.3	0	36	0	0	1	0		0	0	0	0							0
BC0778	1	1er etage	CELLULE 102	10.9	5.37	58.533	20	2.92665	0	47.8333	24	1	3	1	1	2	2	0		1	0	0	0	0	0	22.1	0	35	0	0	1	1	Left axillary opacity	0	0	0	1	0						2
BC0779	1	RDC	CELLULE 08	10.9	5.37	58.533	30	1.9511	0	16.1333	29	1	3	2	2	2	2	0		1	0	0	1	1	1	21.4	0	35	0	3	1	0		0	0	0	1	0						0
BC0780	1	RDC	CELLULE 11	10.9	5.37	58.533	17	3.44312	0	39.2667	31	1	2	1	1	1	2	0		1	2	0	0	0	1	20.7	0	35	0	1	1	0		0	0	0	1	0						0
BC0781	1	1er etage	CELLULE 105	10.9	5.37	58.533	21	2.78729	0	9.8	37	1	3	1	2	2	3	0		2	0	1	1	1	0	26.2	0	36	0	3	1	0		0	0	0	1	0						0
BC0782	1	1er etage	CELLULE 106	10.9	5.37	58.533	18	3.25183	0	9.8	27	1	2	1	1	1	3	0		1	2	0	0	0	0	22.8	0	36	0	0	1	0		0	0	0	1	0						0
BC0783	1	RDC	CELLULE 08	10.9	5.37	58.533	30	1.9511	0	17.1333	45	1	2	2	2	1	1	0		1	2	0	0	0	1	19.4	0	36	0	1	1	0		0	0	0	1	1						0
BC0784	1	RDC	CELLULE 09	10.9	5.37	58.533	21	2.78729	0	44.5	43	1	3	2	2	1	1	0		3	2	1	1	1	1	20.4	0	36	0	4	1	0		0	0	0	1	0						1
BC0785	1	RDC	CELLULE 09	10.9	5.37	58.533	15	3.9022	0	31.5	37	1	2	1	2	2	2	0		1	2	0	0	0	0	23	0	36	0	0	1	0		0	0	0	1	0						0
BC0786	1	RDC	CELLULE 04	10.9	5.37	58.533	11	5.32118	0	17.2333	37	1	3	1	1	2	2	0		1	0	0	0	0	0	28	0	36	0	0	1	0		0	0	0	1	0						0
BC0787	1	RDC	CELLULE 08	10.9	5.37	58.533	24	2.43887	0	24.0333	37	1	3	1	2	2	3	0		3	0	1	0	1	0	22.2	0	36	0	2	1	0		0	0	0	1	0						0
BC0788	1	RDC	CELLULE 04	10.9	5.37	58.533	15	3.9022	0	31.5	30	1	2	1	1	2	2	0		1	2	0	0	0	0	19.5	0	36	0	0	1	0		0	0	0	1	0						0
BC0789	1	RDC	CELLULE 04	10.9	5.37	58.533	28	2.09046	0	31.8333	32	1	3	1	1	1	2	0		3	2	0	0	0	0	20.1	0	36	0	0	1	0		0	0	0	1	0						0
BC0790	1	1er etage	BLINDE 106	3.35	2.68	8.978	38	0.236263	0	16.3333	50	1	3	1	1	1	2	0		3	0	1	0	0	0	24.8	0	36	0	1	1	1	opacity of the entire left upper lobe	0	0	0	1	0						2
BC0791	1	1er etage	CELLULE 105	10.9	5.37	58.533	11	5.32118	0	35.9	42	1	3	1	2	2	2	0		1	2	0	0	0	0	20	0	36	0	0	1	0		0	0	0	1	0						0
BC0792	1	1er etage	CELLULE 104	10.9	5.37	58.533	21	2.78729	0	40.3	38	1	2	2	2	2	3	0		2	0	0	0	0	1	26.3	0	36	0	1	1	0		0	0	0	1	0						0
BC0793	1	1er etage	CELLULE 105	10.9	5.37	58.533			0	30.1	30	1	2	2	2	2	2	0		1	0	0	0	0	0	24.5	0	36	0	0	1	0		0	0	0	1	0						0
BC0794	1	1er etage	CELLULE 104	10.9	5.37	58.533	10	5.8533	0	27.8667	37	1	3	1	2	3	2	0		1	0	0	0	0	0	29	0	36	0	0	0			0	0	0	1	0						0
BC0795	1	RDC	CELLULE 08	10.9	5.37	58.533			0	24.0333	27	1	3	1	1	1	1	0		1	2	0	0	0	0	18.2	1	36	0	1	1	0		0	0	0	1	0						0
BC0796	1	1er etage	CELLULE 102	10.9	5.37	58.533	26	2.25127	1	31.1333	35	1	3	1	2	2	2	0		2	0	0	0	0	0	24.2	0	36	0	0	0			0	0	0	1	0						0
BC0797	1	1er etage	CELLULE 102	10.9	5.37	58.533			0	23.9	43	1	3	1	2	1	2	0		3	0	0	0	0	0	19.3	0	36	0	0	1	0		0	0	0	1	0						0
BC0798	1	1er etage	CELLULE 105	10.9	5.37	58.533	12	4.87775	0	26.7	33	1	2	1	1	2	2	0		1	0	0	0	0	0	21.8	0	36	0	0	1	0		0	0	0	1	0						0
BC0799	1	RDC	CELLULE 02	10.9	5.37	58.533	23	2.54491	0	50.3667	36	1	3	1	2	2	2	1	2007	2	0	0	0	1	1	30.5	0	36	0	2	1	0		0	0	0	1	0						0
BC0800	1	RDC	CELLULE 04	10.9	5.37	58.533			0	17.3	33	1	3	1	1	1	2	0		1	0	0	0	0	0	23.1	0	36	0	0	1	0		0	0	0	1	0						0
BC0801	1	RDC	CELLULE 05	10.9	5.37	58.533	14	4.18093	0	17.3	47	1	3	2	2	2	2	0		1	0	0	0	0	0	23.2	0	36	0	0	1	0		0	0	0	1	0						0
BC0802	1	1er etage	CELLULE 105	10.9	5.37	58.533	44	1.3303	0	43	29	1	2	1	2	1	1	0		3	0	0	1	1	1	19.3	0	36	0	3	1	0		0	0	0	1	0						0
BC0803	1	1er etage	CELLULE 104	10.9	5.37	58.533	18	3.25183	0	21.7667	41	1	3	1	2	1	2	0		3	2	0	0	0	1	21.1	0	36	0	1	1	0		0	0	0	1	0						0
BC0804	1	1er etage	CELLULE 105	10.9	5.37	58.533	25	2.34132	0	23.3333	30	1	3	2	2	1	2	0		2	0	0	0	1	1	20.6	0	36	0	2	1	0		0	0	0	1	0						0
BC0805	1	RDC	CELLULE 02	10.9	5.37	58.533	90	0.650367	0	12.6	30	1	1	2	2	2	3	0		1	2	0	0	0	0	23.5	0	36	0	0	1	0		0	0	0	1	0						0
BC0806	1	1er etage	CELLULE 101	10.9	5.37	58.533	18	3.25183	0	21.7667	37	1	3	2	2	1	2	0		1	2	0	0	0	0	20.6	0	36	0	0	1	0		0	0	0	1	0						0
BC0807	1	1er etage	CELLULE 101	10.9	5.37	58.533	24	2.43887	0	7.73333	26	1	3	1	2	2	3	0		3	0	0	0	0	1	23.4	0	36	0	1	1	0		0	0	0	1	0						0
BC0808	1	RDC	CELLULE 04	10.9	5.37	58.533	24	2.43887	0	17.3	42	1	2	2	2	1	2	0		3	0	0	0	0	0	22.1	0	36	0	0	1	0		0	0	0	1	0						0
BC0809	1	RDC	CELLULE 05	10.9	5.37	58.533	23	2.54491	0	33.6	29	1	3	1	2	2	2	0		3	2	0	0	0	0	21.1	0	35	0	0	1	0		0	0	0	1	0						0
BC0810	1	RDC	CELLULE 01	10.9	5.37	58.533	28	2.09046	0	30.6	36	1	3	2	1	2	3	0		1	0	1	0	0	0	17.6	1	36	0	2	1	0		0	0	0	1	0						0
BC0811	1	1er etage	CELLULE 102	10.9	5.37	58.533	38	1.54034	0	41.2333	35	1	2	1	1	2	2	0		3	2	0	0	1	0	22.8	0	36	0	1	1	0		0	0	0	1	0						0
BC0812	1	1er etage	CELLULE 101	10.9	5.37	58.533	25	2.34132	0	34.8333	42	1	3	1	2	1	2	0		3	0	0	0	0	1	21.9	0	36	0	1	1	0		0	0	0	1	0						0
BC0813	1	RDC	CELLULE 02	10.9	5.37	58.533	35	1.67237	0	38.7667	32	1	3	1	1	2	3	0		1	2	0	1	1	0	26.7	0	36	0	2	0			0	0	0	1	0						0
BC0814	1	1er etage	CELLULE 105	10.9	5.37	58.533	11	5.32118	0	17.3	27	1	3	1	1	3	2	0		1	0	0	0	0	0	24.1	0	36	0	0	1	0		0	0	0	1	0						0
BC0815	1	1er etage	CELLULE 103	10.9	5.37	58.533	28	2.09046	0	30.6333	53	1	3	1	2	1	2	0		1	0	0	0	0	0	24.2	0	36	0	0	1	0		0	0	0	1	0						0
BC0816	1	1er etage	CELLULE 101	10.9	5.37	58.533	24	2.43887	0	17.3	37	1	3	1	2	2	3	0		1	0	1	0	1	0	23.1	0	36	0	2	1	0		0	0	0	1	0						0
BC0817	1	1er etage	CELLULE 103	10.9	5.37	58.533			0	20	29	1	3	1	1	1	2	0		3	0	0	0	0	0	21.5	0	36	0	0	1	0					1	0						0
BC0818	1	1er etage	CELLULE 105	10.9	5.37	58.533	30	1.9511	0	21.7667	43	1	1	1	1	1	3	0		3	2	0	0	0	0	21.2	0	36	0	0	1	0		1	0	3	1	0						0
BC0819	1	RDC	CELLULE 09	10.9	5.37	58.533	18	3.25183	0	32.1333	25	1	3	1	2	1	2	0		2	2	0	1	0	0	23.8	0	36	0	1	1	1	Pleurisy	1	0	3	1	0						2
BC0820	1	1er etage	CELLULE 105	10.9	5.37	58.533	30	1.9511	0	21.7667	31	1	3	1	1	1	1	0		1	0	0	0	1	0	17.1	1	36	0	2	1	0		0	0	0	1	0						0
BC0821	1	1er etage	CELLULE 106	10.9	5.37	58.533	19	3.08068	0	12.4333	28	1	2	1	1	2	2	0		1	0	1	1	1	1	27.8	0	36	0	4	1	0		0	0	0	1	0						1
BC0822	1	1er etage	CELLULE 104	10.9	5.37	58.533	12	4.87775	0	31.8333	35	1	3	1	2	2	2	0		1	2	0	0	0	0	28.4	0	36	0	0	1	0		0	0	0	0							0
BC0823	1	1er etage	CELLULE 101	10.9	5.37	58.533	12	4.87775	0	33.7667	34	1	3	1	1	1	2	0		1	0	0	0	0	0	31.7	0	36	0	0	0			0	0	0	1	0						0
BC0824	1	1er etage	CELLULE 101	10.9	5.37	58.533	10	5.8533	0	31.7333	31	1	3	1	2	2	2	0		1	0	0	0	0	0	24.5	0	36	0	0	1	0		0	0	0	1	0						0
BC0825	1	1er etage	CELLULE 102	10.9	5.37	58.533	10	5.8533	0	41.5333	39	1	2	1	2	2	2	0		1	2	0	0	0	0	24.4	0	36	0	0	1	0		0	0	0	1	0						0
BC0826	1	RDC	CELLULE 02	10.9	5.37	58.533	24	2.43887	0	19.1	36	1	3	1	2	3	2	0		2	0	0	0	0	0	21.5	0	36	0	0	1	0		0	0	0	1	0						0
BC0827	1	1er etage	CELLULE 103	10.9	5.37	58.533			0	17.6667	26	1	3	1	1	3	2	0		1	2	0	0	0	1	22.9	0	36	0	1	1	0		0	0	0	1	0						0
BC0828	1	1er etage	CELLULE 101	10.9	5.37	58.533	15	3.9022	0	17.4667	21	1	3	2	2	1	2	0		3	2	0	0	1	0	24.7	0	37	0	1	1	0		0	0	0	1	0						0
BC0829	1	RDC	CELLULE 04	10.9	5.37	58.533	18	3.25183	0	47.0667	36	1	2	1	2	2	2	0		1	2	0	1	0	1	27.7	0	36	0	2	1	0		0	0	0	1	0						0
BC0830	1	1er etage	CELLULE 106	10.9	5.37	58.533	19	3.08068	0	34.3333	43	1	1	2	1	2	2	0		1	0	0	0	1	0	23.9	0	36	0	1	1	0		0	0	0	1	0						0
BC0831	1	1er etage	CELLULE 104	10.9	5.37	58.533			0	20.1667	40	1	3	1	2	2	2	0		3	0	0	0	0	0	20.8	0	36	0	0	1	0		0	0	0	1	0						0
BC0832	1	RDC	CELLULE 02	10.9	5.37	58.533	45	1.30073	1	28.8	36	2	1	2	2	1	3	0		1	0	0	1	1	1	20.9	0	36	0	3	1	0		1	1	2	1	0	Resistant	Resistant	Resistant	Resistant	2	3
BC0833	1	RDC	CELLULE 04	10.9	5.37	58.533			0	20.3	27	1	2	1	1	3	2	0		1	2	0	0	0	1	23	0	36	0	1	1	0		0	0	0	1	0						0
BC0834	1	1er etage	CELLULE 101	10.9	5.37	58.533	12	4.87775	0	19.8667	53	2	2	1	2	3	2	0		1	0	0	0	0	0	32.5	0	36	0	0	1	1	Right axillary opacity	0	0	0	1	0						2
BC0835	1	RDC	CELLULE 12	5.39	4.21	22.6919	12	1.89099	0	32.6	39	1	3	1	1	1	2	0		1	2	0	0	0	0	21.9	0	36	0	0	1	0		0	0	0	1	0						0
BC0836	1	1er etage	CELLULE 101	10.9	5.37	58.533	13	4.50254	0	25.1333	34	1	3	1	1	3	2	0		1	0	0	0	0	0	23.5	0	36	0	0				0	0	0	1	0						0
BC0837	1	RDC	CELLULE 11	10.9	5.37	58.533	20	2.92665	0	33.7667	38	1	2	1	2	2	3	0		2	2	0	0	0	0	29.1	0	36	0	0	1	0		0	0	0	1	0						0
BC0838	1	RDC	CELLULE 09	10.9	5.37	58.533	19	3.08068	0	16.6333	32	1	3	2	2	1	2	0		1	2	0	0	0	0	28.7	0	36	0	0	1	0		1	0	3	1	0						0
BC0839	1	RDC	CELLULE 11	10.9	5.37	58.533	24	2.43887	0	36.4667	29	1	1	1	2	3	2	0		2	0	0	0	0	0	24.4	0	36	0	0	1	0		0	0	0	1	0						0
BC0840	1	1er etage	CELLULE 104	10.9	5.37	58.533	10	5.8533	0	37.0333	31	1	3	1	2	3	2	0		1	0	0	0	0	0	28.1	0	36	0	0	1	0		0	0	0	1	0						0
BC0841	1	RDC	CELLULE 02	10.9	5.37	58.533			0	12.9	34	1	3	1	2	2	2	0		1	0	0	0	0	0	27.7	0	37	0	0	1	0		0	0	0	1	0						0
BC0842	1	RDC	CELLULE 02	10.9	5.37	58.533	3	19.511	0	48.2333	26	1	2	1	1	2	2	0		1	2	0	0	1	0	23.5	0	36	0	1	1	0		0	0	0	1	0						0
BC0843	1	RDC	CELLULE 04	10.9	5.37	58.533			0	10.2	32	2	3	1	1	2	2	0		3	2	0	0	0	1	18.6	0	36	0	1	1	0		0	0	0	1	0						0
BC0844	1	RDC	CELLULE 05	10.9	5.37	58.533	18	3.25183	0	11.4333	36	1	3	1	2	3	2	0		2	0	0	1	0	0	23.5	0	36	0	1	1	0		0	0	0	1	0						0
BC0845	1	1er etage	CELLULE 104	10.9	5.37	58.533	24	2.43887	0	39	26	1	3	1	2	1	2	0		1	0	0	0	0	1	22.3	0	36	0	1	0			0	0	0	1	0						0
BC0846	1	RDC	CELLULE 12	5.39	4.21	22.6919	20	1.13459	0	9.26667	36	1	1	1	2	2	2	0		1	0	0	0	0	0	30.5	0	36	0	0	1	0		1	0	3	1	0						0
BC0847	1	1er etage	CELLULE 101	10.9	5.37	58.533	14	4.18093	0	45.7333	39	1	3	1	2	1	2	0		2	2	1	1	1	1	19.3	0	36	0	4	1	0		0	0	0	1	0						1
BC0848	1	1er etage	CELLULE 102	10.9	5.37	58.533	30	1.9511	0	31.8	37	1	3	1	1	3	2	0		1	0	0	0	0	1	24.1	0	36	0	1	1	0		0	0	0	1	0						0
BC0849	1	RDC	CELLULE 03	10.9	5.37	58.533	38	1.54034	0	46.6	50	1	3	1	2	2	2	0		3	2	0	0	0	0	19.1	0	36	0	0	1	0		0	0	0	1	0						0
BC0850	1						2		0	29.9333	39	1	3	1	1	1	3	0		1	0	0	0	0	0	25.7	0	36	0	0				0	0	0	1	0						0
BC0851	1	RDC	CELLULE 02	10.9	5.37	58.533	54	1.08394	0	26.8333	22	1	2	1	1	2	3	0		3	0	0	0	0	0	18.7	0	36	0	0	1	0		0	0	0	1	0						0
BC0852	1	RDC	CELLULE 04	10.9	5.37	58.533	13	4.50254	0	45.7333	26	1	3	1	2	2	2	0		1	0	1	0	0	0	22.3	0	37	0	1	0			0	0	0	1	0						0
BC0853	1	RDC	CELLULE 02	10.9	5.37	58.533	53	1.1044	1	23.1667	27	1	2	1	1	1	3	0		3	2	0	1	1	1	22.3	0	36	0	3	1	0		0	0	0	1	0						0
BC0854	1	1er etage	RECEL 11	5.39	4.21	22.6919	8	2.83649	0	27.3	33	1	2	1	1	2	2	0		3	0	1	0	1	0	18.5	1	36	0	3							0							0
BC0855	1	RDC	CELLULE 10	10.9	5.37	58.533	40	1.46332	1	27.4333	38	1	1	1	2	3	2	0		3	0	0	0	0	0	21.4	0	37	0	0	1	0		2	0	3	1	0						2
BC0856	1	RDC	CELLULE 10	10.9	5.37	58.533			1	22.3667	42	1	1	1	1	1	2	0		3	0	0	0	0	0	26.1	0	36	0	0	1	0		0	0	0	1	0						0
BC0857	1	RDC	CELLULE 10	10.9	5.37	58.533	42	1.39364	0	47.1333	32	1	2	1	2	1	2	0		3	2	0	0	0	0	22.2	0	37	0	0	1	0		0	0	0	1	0						0
BC0858	1	RDC	CELLULE 10	10.9	5.37	58.533	42	1.39364	0	46.7	24	1	2	1	2	1	3	0		3	0	0	0	1	0	23.5	0	37	0	1	1	0		0	0	0	1	0						0
BC0859	1	RDC	CELLULE 02	10.9	5.37	58.533	53	1.1044	0	18.2667	28	1	2	1	2	1	3	0		3	2	0	1	0	1	21.3	0	36	0	2	1	0					1	0						0
BC0860	1	RDC	CELLULE 05	10.9	5.37	58.533	63	0.929095	0	43.1667	28	1	2	1	1	1	1	0		3	2	0	0	0	0	20.9	0	36	0	0	0			0	0	0	1	0						0
BC0861	1	1er etage	CELLULE 103	10.9	5.37	58.533	53	1.1044	0	20.8667	33	1	2	1	2	1	1	0		3	2	0	1	1	1	20.1	0	36	0	3	1	0		1	0	3	1	0						1
BC0862	1	RDC	CELLULE 02	10.9	5.37	58.533	63	0.929095	0	18.9	19	2	1	1	1	1	1	0		3	2	0	0	0	0	18.1	1	36	0	1	1	0					1	0						0
BF0001	2	1er etage	ASSIMILEES	5.35	3.75	20.0625	4	5.01562		3.6	51	1	2	1	2	3	2	0		1	0	0	0	0	0	35.9	0	38	1	0	1	0		0	0	0	1	0						0
BF0002	2	RDC	RECEL 2	5.36	5.34	28.6224	4	7.1556		14.4	43	1	3	1	1	2	2	0		1	0	0	0	0	0	63.7	0	38	1	0				0	0	0	1	0						0
BF0003	2	RDC	RECEL 2	5.36	5.34	28.6224	4	7.1556		4.76667	56	2	1	1	2	2	2	0		1	2	0	0	0	0	32.8	0	37	0	0	1	0					1	0						0
BF0004	2	RDC	RECEL 2	5.36	5.34	28.6224	4	7.1556		0.433333	46	1	3	2	2	3	2	0		1	0	0	0	0	1	28	0	38	1	1	1	0					1	0						0
BF0005	2	RDC	BEBE MAMAN	5.42	5.28	28.6176	4	7.1544		21.7667	28	2	1	1	2	2	2	0		1	0	0	0	0	0	22.5	0	36	0	0	1	0					1	0						0
BF0006	2	RDC	RECEL 2	5.36	5.34	28.6224	4	7.1556		3.06667	48	1	3	1	2	2	2	0		2	0	0	0	0	0	32.9	0	36	0	0	1	0		0	0	0	1	0						0
BF0007	2	1er etage	CEL 12	10.88	5.36	58.3168	14	4.16549		0.633333	33	1	3	1	1	3	2	0		1	0	0	0	0	0	28	0	36	0	0	1	0					0							0
BF0008	2	1er etage	CEL 11	10.88	5.36	58.3168	14	4.16549		23.6	26	1	2	1	1	1	1	0		3	1	0	0	0	1	27.5	0	37	0	1	1	0		0	0	0	1	1						0
BF0009	2	RDC	RECEL 1	5.25	5	26.25	4	6.5625		4.96667	50	1	3	1	2	2	2	0		1	0	0	0	0	0	38.1	0	35	0	0	1	0					1	0						0
BF0010	2	1er etage	CEL 11	10.88	5.36	58.3168	14	4.16549		11	21	1	2	1	1	3	2	0		1	0	0	0	0	0	19.5	0	36	0	0	1	0		1	0	3	1	0						0
BF0011	2	RDC	BEBE MAMAN	5.42	5.28	28.6176	4	7.1544		3.1	36	1	3	1	2	2	2	0		1	0	0	0	0	0	31.6	0	35	0	0	1	0					1	0						0
BF0012	2	1er etage	CEL 11	10.88	5.36	58.3168	14	4.16549		10.5667	23	1	1	1	1	2	2	0		1	0	0	0	0	0	29.2	0	35	0	0	1	0		0	0	0	1	0						0
BF0013	2	1er etage	CEL 11	10.88	5.36	58.3168	14	4.16549		22.1333	40	1	3	1	2	3	2	0		1	2	0	1	1	0	29	0	36	0	2	1	0		0	0	0	0							0
BF0014	2	1er etage	CEL 11	10.88	5.36	58.3168	14	4.16549		11.5333	25	1	1	1	1	2	2	0		3	0	1	1	1	1	19	0	37	0	4	1	0		0	0	0	1	1						1
BF0015	2	1er etage	CEL 11	10.88	5.36	58.3168	14	4.16549		8.43333	23	1	2	2	1	2	2	0		3	1	0	0	0	1	20.8	0	36	0	1	1	0		0	0	0	1	1						0
BF0016	2	1er etage	CEL 11	10.88	5.36	58.3168	14	4.16549		0.666667	20	1	2	1	1	1	2	0		1	0	0	1	1	1	21.4	0	36	0	3	1	0		0	0	0	0							0
BF0017	2	1er etage	CEL 11	10.88	5.36	58.3168	14	4.16549		0.0666667		1	2	1	1	1	1	0		1	2	0	0	0	1	16.7	1	36	0	2	1	0		0	0	0	1	0						0
BF0018	2	1er etage	CEL 11	10.88	5.36	58.3168	14	4.16549		4.73333	13	1	2	1	1	1	2	0		1	2	1	1	0	0	28.1	0	36	0	2	1	0		0	0	0	1	0						0
BF0019	2	RDC	BEBE MAMAN	5.42	5.28	28.6176	4	7.1544		7.23333	17	1	1	1	2	1	2	0		1	0	0	1	1	0	23.6	0	36	0	2	1	0		0	0	0	1	0						0
BF0020	2	1er etage	CEL 11	10.88	5.36	58.3168	14	4.16549		4.53333	24	1	1	1	1	1	2	0		3	0	1	1	0	0	27.7	0	36	0	2	1	0		0	0	0	1	0						0
BF0022	2	1er etage	CEL 11	10.88	5.36	58.3168	14	4.16549		0.533333	27	1	3	1	1	3	2	0		3	0	0	0	1	0	19.8	0	36	0	1	1	0		0	0	0	1	0						0
BF0023	2	RDC	BEBE MAMAN	5.42	5.28	28.6176	4	7.1544		7.8	22	2	3	1	2	3	2	0		1	0	0	0	0	0	23.8	0	36	0	0	1	0					1	0						0
BF0024	2	1er etage	CEL 11	10.88	5.36	58.3168	14	4.16549		18.1667	50	1	3	1	1	3	2	1	2013	1	1	0	0	0	0	23.6	0	35	0	0	1	0		0	0	0	1	1						0
BF0025	2	1er etage	CEL 12	10.88	5.36	58.3168	14	4.16549		15.7	34	2	2	1	1	3	2	0		2	0	1	1	0	0	27.1	0	36	0	2							0							0
BF0026	2	1er etage	CEL 12	10.88	5.36	58.3168	14	4.16549		0.466667	45	1	2	1	1	2	2	0		1	0	0	0	0	0	27.3	0	36	0	0	1	0					1	0						0
BF0027	2	1er etage	CEL 12	10.88	5.36	58.3168	14	4.16549		3.13333	39	2	3	1	1	2	2	0		3	0	1	0	0	0	38.1	0	36	0	1	1	0		1	0	3	1	0						0
BF0028	2	1er etage	CEL 12	10.88	5.36	58.3168	14	4.16549		0.0666667	40	1	1	1	2	1	2	0		1	2	0	0	0	0	23.2	0	36	0	0	1	0					1	0						0
BF0029	2	1er etage	CEL 12	10.88	5.36	58.3168	14	4.16549		22.9667	20	1	2	1	1	2	2	0		1	2	0	1	0	1	21.1	0	36	0	2	1	0		0	0	0	1	0						0
BF0030	2	1er etage	CEL 12	10.88	5.36	58.3168	14	4.16549		26.8333	34	1	3	1	2	2	2	0		1	0	0	0	0	0	24.8	0	36	0	0	1	0					0							0
BF0031	2	1er etage	CEL 12	10.88	5.36	58.3168	14	4.16549		21.7	24	1	2	1	1	1	2	0		3	0	0	0	0	0	25.4	0	36	0	0	1	0					1	0						0
BF0032	2	1er etage	CELLULE 13	10.88	5.36	58.3168	10	5.83168		3.86667	43	1	3	2	1	2	2	0		1	0	0	1	1	0	25.6	0	36	0	2	1	0		0	0	0	1	0						0
BF0033	2	1er etage	CELLULE 13	10.88	5.36	58.3168	10	5.83168		5.96667	28	1	3	1	1	1	2	0		1	0	0	0	0	1	24	0	36	0	1	1	0		0	0	0	1	0						0
BF0034	2	1er etage	CEL 12	10.88	5.36	58.3168	14	4.16549		1.9	33	1	1	1	2	2	2	0		1	1	1	1	1	1	26.2	0	36	0	4	1	0		1	0	3	1	1						1
BF0035	2	1er etage	CEL 12	10.88	5.36	58.3168	14	4.16549		4.66667	25	1	1	1	2	1	2	0		1	0	0	0	0	1	19.1	0	36	0	1	1	0		0	0	0	0							0
BF0036	2	1er etage	CELLULE 13	10.88	5.36	58.3168	10	5.83168			30	2	1	1	2	3	2	0		1	0	0	0	0	0	23	0	36	0	0	1	0					1	0						0
BF0037	2	1er etage	CELLULE 13	10.88	5.36	58.3168	10	5.83168		5	28	1	3	1	2	2	2	0		1	0	0	0	1	0	26.9	0	36	0	1	1	0		0	0	0	1	0						0
BF0038	2	1er etage	CELLULE 13	10.88	5.36	58.3168	10	5.83168		0.366667	19	1	3	1	2	3	2	0		1	0	0	0	0	0	25.4	0	36	0	0	1	0					1	0						0
BF0039	2	1er etage	CELLULE 13	10.88	5.36	58.3168	13	4.48591		25.2	27	1	1	1	2	2	2	0		1	0	0	0	0	1	23	0	36	0	1	1	0		0	0	0	1	1						0
BF0040	2	1er etage	CELLULE 14	10.88	5.36	58.3168	13	4.48591		28.1	28	1	3	1	2	2	2	0		3	0	0	0	0	0	21.1	0	35	0	0	1	0		1	0	3	1	0						0
BF0041	2	1er etage	CELLULE 14	10.88	5.36	58.3168	13	4.48591		9.3	33	2	3	1	2	2	2	0		3	0	1	0	0	0	27.3	0	36	0	1	1	1	Left apex opacity	0	0	0	1	0						2
BF0042	2	1er etage	CELLULE 14	10.88	5.36	58.3168	13	4.48591		3.6	46	2	3	1	1	1	2	0		3	0	0	0	0	0	21.4	0	36	0	0	1	0		0	0	0	1	0						0
BF0043	2	1er etage	CELLULE 14	10.88	5.36	58.3168	13	4.48591		34.1667	28	1	3	1	2	3	2	0		3	0	0	0	0	0	19.7	0	36	0	0	1	0		0	0	0	1	0						0
BF0044	2	1er etage	CELLULE 14	10.88	5.36	58.3168	13	4.48591		1.6	29	1	1	1	1	2	2	0		1	0	0	0	0	0	21	0	36	0	0	1	0					1	0						0
BF0045	2	1er etage	CELLULE 14	10.88	5.36	58.3168	13	4.48591		1.5	29	1	1	1	2	2	2	0		1	0	0	0	0	0	19.7	0	36	0	0	1	0					1	0						0
BF0046	2	1er etage	CELLULE 14	10.88	5.36	58.3168	13	4.48591		5.8	24	1	3	1	1	1	2	0		1	0	0	0	0	1	23.1	0	36	0	1	1	0		0	0	0	1	0						0
BF0047	2	1er etage	CELLULE 14	10.88	5.36	58.3168	13	4.48591		1.5	30	1	1	1	1	3	2	0		1	0	0	0	0	1	25.5	0	36	0	1	1	0		1	0	3	1	0						0
BF0048	2	1er etage	CELLULE 14	10.88	5.36	58.3168	13	4.48591		18.7667	31	2	1	1	2	2	2	0		1	0	0	0	0	0	32.9	0	36	0	0	1	0					1	0						0
BF0049	2	1er etage	CELLULE 14	10.88	5.36	58.3168	13	4.48591		23.3667	31	1	1	1	2	2	2	0		3	0	0	0	0	0	22.4	0	36	0	0	1	0		1	0	3	1	0						0
BF0050	2	1er etage	CELLULE 14	10.88	5.36	58.3168	13	4.48591		1.03333	22	1	2	1	1	1	2	0		1	0	0	0	0	0	23.9	0	36	0	0	1	0					1	0						0
BF0051	2	1er etage	CEL 12	10.88	5.36	58.3168	12	4.85973		1.06667	28	1	1	1	1	2	2	0		1	0	0	1	1	0	22.8	0	36	0	2	1	0		0	0	0	1	0						0
BF0052	2	1er etage	CELLULE 13	10.88	5.36	58.3168	10	5.83168		6.33333	33	1	1	1	2	2	2	0		1	0	0	0	0	0	23.8	0	36	0	0	1	0		0	0	0	0							0
BF0053	2	1er etage	CELLULE 14	10.88	5.36	58.3168	13	4.48591		0.4	25	1	1	1	2	3	2	0		1	0	0	0	0	0	18.7	0	36	0	0	1	0					1	0						0
BF0054	2	1er etage	CELLULE 14	10.88	5.36	58.3168	13	4.48591		0.4	20	1	1	1	2	2	2	0		1	0	0	0	0	0	20.3	0	37	0	0	1	0					1	0						0
BF0055	2	1er etage	CEL 11	10.88	5.36	58.3168	15	3.88779		0.0666667	24	1	3	1	1	2	2	0		1	0	0	0	0	0	24.3	0	37	0	0	1	0					1	0						0
BF0056	2	1er etage	CEL 11	10.88	5.36	58.3168	13	4.48591	1	0.333333	30	1	3	1	2	1	1	0		3	0	0	1	1	0	16.4	1	36	0	3	1	0		0	0	0	1	0						0
BF0057	2	1er etage	CEL 11	10.88	5.36	58.3168	13	4.48591	0	0.633333	20	1	3	1	2	3	2	0		1	2	0	0	0	0	21.5	0	36	0	0	1	0					1	0						0
BF0058	2	1er etage	CEL 11	10.88	5.36	58.3168	13	4.48591	0	0.233333	23	1	3	1	1	2	2	0		1	0	0	0	0	0	23.2	0	36	0	0	1	0		1	0	3	1	0						0
BF0059	2	1er etage	CEL 11	10.88	5.36	58.3168	13	4.48591	0	1.03333	24	1	1	2	1	2	2	0		1	0	0	0	0	0	15	1	36	0	1	1	0					1	0						0
BF0060	2	RDC	POUPONNIERE	7.18	5.26	37.7668	3	12.5889	0	21.4	34	1	3	1	1	2	2	0		1	0	0	0	0	0	24.8	0	36	0	0	1	0		1	0	3	1	0						0
BF0061	2	1er etage	CELLULE 13	10.88	5.36	58.3168	10	5.83168	0	23.2667	47	1	1	1	2	3	2	0		1	0	0	0	0	0	26	0	36	0	0	1	0		0	0	0	0							0
BF0062	2	RDC	RECEL 1	5.25	5	26.25	5	5.25	0	6.03333	55	1	3	2	2	2	2	0		1	0	0	0	0	0	33.8	0	35	0	0	1	0					1	0						0
BF0063	2	1er etage	ASSIMILEES	5.35	3.75	20.0625	4	5.01562	0	8.16667	41	2	3	1	2	1	2	0		1	0	0	0	0	0	32.9	0	35	0	0	1	0					1	0						0
BT0010	1	1er etage	CELLULE 102	10.9	5.37	58.533	15	3.9022		25.0667	37	1	3	1	2	1	2	1	2013	1	0	0	0	1	0	22.9	0	37	0	1	1	0		0	0	0	1	0						0
BT0016	1	1er etage	CELLULE 104	10.9	5.37	58.533	24	2.43887		29.3333	34	1	1	1	2	2	2	0		1	0	0	0	0	0	22.1	0	36	0	0	1	0		0	0	0	1	0						0
BT0017	1	RDC	CELLULE 12	5.39	4.21	22.6919	12	1.89099		41.2333	42	1	3	1	1	3	2	1	2006	1	1	0	0	0	0	21.6	0	37	0	0	1	0		0	0	0	1	1						0
BT0019	1	1er etage	CELLULE 103	10.9	5.37	58.533	40	1.46332		25.1333	41	1	2	1	2	1	2	0		1	0	0	0	0	0	19	0	36	0	0	1	0		1	0	3	1	0						0
BT0020	4						67			21.5333	30	1	3	1	1	1	2	0		3	2	1	1	1	1	16.6	1	37	0	5	1	0		2	0	3	0							2
BT0021	4						12			12.8667	40	1	3	1	2	2	2	0		1	0	1	1	1	1	23.9	0	36	0	4	1	1	Right axillary opacity	1	0	3	1	0						2
BT0022	1	1er etage	CELLULE 106	10.9	5.37	58.533	25	2.34132		19.6667	49	1	3	1	2	2	3	1	2013	3	1	1	0	1	0	25.2	0	37	0	2	1	1	Right apex micronodular opacity. Left retroclavicular opacity	2	1	2	1	1	Resistant	Resistant	Sensible	Sensible	2	3
BT0023	1	RDC	CELLULE 09	10.9	5.37	58.533	13	4.50254		22.4	32	1	3	1	2	2	2	0		3	0	0	0	0	0	20.5	0	36	0	0	1	0		0	0	0	1	0						0
BT0024	1	1er etage	CELLULE 105	10.9	5.37	58.533	20	2.92665		61.1667	40	1	3	1	2	3	2	0		1	0	0	0	0	0	19.8	0	36	0	0	1	0		0	0	0	0							0
BT0025	4						18			39.8333	32	1	3	1	1	3	2	0		1	0	0	0	1	0	24.2	0	37	0	1	1	0		0	0	0	1	0						0
BT0026	4						18			25.9	29	1	2	1	1	3	2	0		1	0	1	1	1	0	13.9	1	37	0	4	1	0					0							0
BT0027	1	RDC	CELLULE 05	10.9	5.37	58.533	19	3.08068		25.9	37	1	3	1	1	2	1	0		3	0	0	1	1	1	20.2	0	38	1	3	1	1	Left basal opacity	1	0	3	1	0						2
BT0030	4									11.7333	66	1	3	2	2	3	1	0		1	2	0	0	0	0	22.1	0	37	0	0	1	1	Opacity nodular basal and middle right	1	0	3	1	0						2
BT0031	4						40			27.7	25	1	1	1	1	2	2	0		1	0	1	0	0	0	19.9	0	38	1	1	1	1	Discreet right subclavicular opacity	1	0	3	1	0						2
BT0032	4									16.4333	39	1	2	1	1	1	1	0		1	2	1	1	1	1	14.5	1	36	0	5	1	0		0	0	0	1	0						1
BT0033	4											1	1	2	1	2	1	0		3	0	1	1	0	1	20.3	0	35	0	3	1	0		0	0	0	1	0						0
BT0041	1	RDC	CELLULE 04	10.9	5.37	58.533	6	9.7555	0	30.1	53	1	3	1	2	2	2	0		1	0	0	0	0	0	27.1	0	37	0	0	1	0		0	0	0	1	0						0
BT0042	1	1er etage	CELLULE 102	10.9	5.37	58.533			0	13.9333	20	1	2	2	1	2	3	0		1	2	0	0	1	0	19.9	0	37	0	1	1	0		0	0	0	1	0						0
BT0043	4						48		0	16.6333	25	2	3	1	1	2	3	0		1	0	1	0	1	0	18.9	0	36	0	2	1	1	Opacity of the upper right lobe	0	0	0	1	0						2
BT0050	4						37		1	35.9667	42	1	3	1	1	3	1	1	2000	2	2	1	1	1	1	16.6	1	35	0	5	1	1	Polyexcave opacity of the lower half of the left lung field	2	1	2	1	0	Sensible	Sensible	Sensible	Sensible	0	3
BT0052	1	RDC	CELLULE 06	10.9	5.37	58.533			1	18.0667	35	1	1	1	1	1	2	0		3	0	1	0	0	0	20.7	0	35	0	1	1	0		0	0	0	1	0						0
